# Supplementary material for: Associations and interactions between prokaryotes and other gut biota in non-human primates
Source: Primates. 2025 Nov 18;67(1):13–28. doi: 10.1007/s10329-025-01224-1 (PMC12830412; doi:10.1007/s10329-025-01224-1)
Supplement: Supplementary file 1 — Supplementary file1 (XLSX 24 kb) [file 10329_2025_1224_MOESM1_ESM.xlsx]

## Sheet: PROTOZOA
Study	Title	Primates	Condition	Taxon (focus)	Intrinsic or extrinsic factors	Richness effect In bacteria	Composition effect	Metabolic pathways effect	Transmission pathways	Methods
Bueno de Mesquita et al., 2021	Structure of chimpanzee gut microbiomes across tropical Africa	Chimpanzee (Pan troglodytes)	wild	Protozoa—multiple (eukaryotes profiled alongside bacteria/archaea)	Geography; vegetation; diet diversity (food plants)	Varies by region	Region- and diet-linked shifts in protozoa + bacteria		Fecal–oral (oocysts)	16S rRNA sequencing (bacteria); qPCR/PCR for protozoa
Aivelo & Norberg, 2018	Parasite–microbiota interactions potentially affect intestinal communities in wild mammals	Mouse lemur (Microcebus rufus)	wild	Protozoa—Eimeria spp.		↑richness			Fecal–oral (oocysts)	16S rRNA sequencing (bacteria); microscopy + PCR (protozoa)
Kuthyar et al., 2021	Effects of anthropogenic habitat disturbance and Giardia duodenalis infection on a sentinel species' gut bacteria	Black-and-gold howler monkey (Alouatta caraya)	wild	Protozoa—Giardia duodenalis		↓richness	Some taxa vary with Giardia		Fecal–oral (cysts via water/food)	16S rRNA sequencing (bacteria); nested PCR for Giardia
McKenney et al., 2017	Down for the count: Cryptosporidium infection depletes the gut microbiome in Coquerel’s sifakas	Coquerel’s sifaka (Propithecus coquereli)	captive	Protozoa—Cryptosporidium spp.		↓richness	Enrichment of dysbiosis-associated taxa during infection			16S rRNA sequencing (bacteria); PCR/diagnostics for Cryptosporidium
Farinella et al., 2023	Malaria disrupts the rhesus macaque gut microbiome	Rhesus macaque (Macaca mulatta)	captive	Protozoa—Plasmodium cynomolgi		↓richness	Proteobacteria ↑ (Helicobacteraceae), beneficial families ↓			16S rRNA sequencing (bacteria); experimental Plasmodium infection + metabolomics
Vlčková et al., 2018	Relationships between gastrointestinal parasite infections and the fecal microbiome in free-ranging western lowland gorillas	Western lowland gorilla (Gorilla gorilla gorilla)	wild	Protozoa—Entamoeba spp.			Differences in taxa important for host nutrition/metabolism (e.g., Erysipelotrichaceae and Anaeroplasmataceae)		Fecal–oral (cysts)	16S rRNA sequencing (bacteria, 454 pyrosequencing); microscopy + molecular ID of Entamoeba
Renelies-Hamilton et al., 2019	Exploring interactions between Blastocystis sp., Strongyloides spp. and the gut microbiomes of wild chimpanzees in Senegal	Western chimpanzee (Pan troglodytes verus)	wild	Protozoa—Blastocystis sp.	Carrier status (Blastocystis/Strongyloides)	↓ richness (Blastocystis carriers)	Faecalibacterium absent; Methanobrevibacter ↑; enterotype markers shift		Fecal–oral (putative)	16S rRNA sequencing (bacteria); PCR for multiple protozoa and nematodes (Blastocystis, Giardia, etc.)
Amato et al., 2016	Using the gut microbiota as a novel tool for examining colobine primate GI health	Douc langur (Pygathrix nemaeus), colobus, langurs	captive vs wild (comparison)	Protozoa—Blastocystis sp. (relative abundance context)	GI health status (healthy vs diseased)		Diseased captive douc: potential pathogens ↑ (e.g., Campylobacter), beneficial ↓ (e.g., Akkermansia); lower Blastocystis			16S rRNA sequencing (bacteria); indirect assessment of protozoa effects
Mann et al., 2020	Biodiversity of protists and nematodes in the wild nonhuman primate gut	Multiple NHP species (16 spp.)	wild	Protists (broad 18S profiling)			Differences in taxa with a protective role against infection (e.g., Lachnospiraceae),			16S rRNA sequencing (bacteria); 18S rRNA metabarcoding (protists, nematodes)

## Sheet: HELMINTH
Study	Title	Primates	Condition	Taxon (focus)	Intrinsic or extrinsic factors	Richness effect	Composition effect	Metabolic pathways effect	Transmission pathways	Methods
Barelli et al., 2021	Interactions between parasitic helminths and gut microbiota in wild tropical primates from intact and fragmented habitats	Udzungwa red colobus (Procolobus gordonorum); Yellow baboon (Papio cynocephalus)	wild (intact vs fragmented habitats)	Helminths — Trichuris; Strongyloides		↑ richness			Trichuris: fecal–oral; Strongyloides: skin penetration/autoinfection	16S rRNA sequencing (bacteria) + microscopy for helminths (e.g. Strongyloides, Trichuris) + ITS sequencing for fungi
de Winter et al., 2020	Effects of seasonality and previous logging on faecal helminth–microbiota associations in wild lemurs	Lemurs (Eulemur spp.; 4 species)	wild	Helminths — Callistoura; Lemuricola (Oxyuridae)		lemur species infected with Lemuricola spp. Exibithed ↑bacteria richness	lemur specis infected with Callistoura spp. Exibithed changes in bacterial composition		Fecal–oral (embryonated eggs)	16S rRNA sequencing (bacteria) + fecal flotation + morphological ID of helminth eggs (Callistoura, Lemuricola)
Martínez‑Mota et al., 2021	The relationship between pinworm (Trypanoxyuris) infection and gut bacteria in wild black howler monkeys	Black howler monkey (Alouatta pigra)	wild	Helminths — Trypanoxyuris (pinworm)			Weak but detectable community structure shifts		Fecal–oral (embryonated eggs)	16S rRNA sequencing (bacteria) + fecal screening for oxyurid helminths (Trypanoxyuris)
Schneider‑Crease et al., 2022	Urinary neopterin reflects immunological variation associated with age, helminth parasitism, and the microbiome in a wild primate	Gelada (Theropithecus gelada)	wild	Helminths — Oesophagostomum spp. (strongylid)	Age; helminth infection; microbiome; inflammation (neopterin)	↓ (diversity reduced with higher inflammation)		Elevated level of neopterin	Soil‑transmitted L3 ingestion (some skin penetration)	16S rRNA sequencing (bacteria) + fecal flotation for helminths + urinary neopterin as biomarker of immune activity
McFarland, 2021 (thesis)	Bacterial and parasitic microbiome of mantled howler monkeys: interactions and implications of human disturbance	Mantled howler monkey (Alouatta palliata)		Helminths — Controrchis biliophilus; Strongyloides sp.; Enterobius sp.; trematode (unidentified)	Habitat fragmentation		Clostridiales and Bacteroidales shift in helminth‑positive hosts		Controrchis/trematodes: trophic; Strongyloides: skin penetration; Enterobius: fecal–oral	16S rRNA sequencing (bacteria) + fecal flotation and microscopy for helminths (Controrchis, Strongyloides, Enterobius, Trematodes)
Aivelo & Norberg, 2018	Parasite–microbiota interactions potentially affect intestinal communities in wild mammals	Mouse lemur (Microcebus rufus)	wild (longitudinal)	Helminths — Hymenolepis diminuta; Hymenolepis nana	Host sex; individual identity		Hymenolepis diminuta: Had negative associations with bacterial orders such as Lactobacillales, Bacillales, Bacteroidales, and Clostridiales. Hymenolepis nana: Had positive associations with bacterial orders like Fusobacteriales, Enterobacteriales, Burkholderiales, and Selenomonadales.		H. diminuta: trophic (arthropods); H. nana: trophic/direct (autoinfection)	16S rRNA sequencing (bacteria) + coprological methods and PCR for helminths (Hymenolepis, Trichuris)
Cizauskas et al., 2022	Natural strongyle infection reduces relative abundance of inflammation‑inducing Prevotella in wild primates	Wild primates (multi‑species, incl. baboons)	wild	Helminths — strongyles			Prevotella ↓ with strongyle presence		Soil‑transmitted L3 ingestion; some skin penetration	16S rRNA sequencing (bacteria) + fecal egg counts / microscopy for helminths (strongyles, hookworm)
Mason et al., 2022	Gastrointestinal symbiont diversity in wild gorilla: A comparison of bacterial and strongylid communities across multiple localities	Western lowland gorilla (Gorilla gorilla gorilla)	wild (multi‑site)	Helminths — strongylid community	Geographic locality; diet/habitat proxies	Varies by locality	Bacterial and strongylid communities covary among sites		Soil‑transmitted strongylids	16S rRNA sequencing (bacteria) + ITS/amplicon sequencing for strongylid nematodes
Broadhurst et al., 2012	Therapeutic helminth infection of macaques with idiopathic chronic diarrhea alters the inflammatory signature and mucosal microbiota of the colon	Rhesus macaque (Macaca mulatta)	captive (therapeutic infection)	Helminths — Trichuris trichiura (therapeutic)			Reduction in immunostimulating bacteria that promoted inflammation	Inflammatory gene expression ↓; TH2/IgE pathways ↑ (host)	Fecal–oral (embryonated eggs)	16S rRNA sequencing (bacteria, deep sequencing) + experimental infection with Trichuris trichiura, microscopy and immunological profiling
Murillo et al., 2022	Assessing the drivers of gut microbiome composition in wild red‑fronted lemurs via longitudinal metacommunity analysis	Red‑fronted lemur (Eulemur rufifrons)	wild (longitudinal; 1 year; 4 groups)	Helminths — unspecified			Verrucomicrobiota ↑; Succinivibrio ↑; Lachnospiraceae ↓ (e.g., Syntrophococcus); others ↓ (Collinsella, Colidextribacter)		General soil‑transmitted helminths (fecal–oral); species NR	16S rRNA sequencing (bacteria); 18S rRNA metabarcoding (protozoa and helminths).
Donohoue et al., 2023	Lemur Gut Microeukaryotic Community Variation Is Not Associated with Host Phylogeny, Diet, or Habitat	12 lemur species	wild		host taxonomy, diet, habitat			Unparallel change in bacteria and microeukaryotes (e.g., nematodes). Gut Prokaryotes (GPs) change based on host taxonomy, diet, and habitat, showing significant associations with these factors. In contrast, Gut Microeukaryotes (GMEs) do not exhibit clustering based on study variables like diet, habitat, or host taxonomy, indicating a more random and less influenced community structure in comparis…	Not specified, but generally helminths are fecal-oral or environmental	16S rRNA metabarcoding (bacteria) + 18S rRNA metabarcoding (microeukaryotes including helminths, fungi, protozoa)

## Sheet: FUNGI
Study	Title	Primates	Condition	Taxon (focus)	Intrinsic or extrinsic factors	Richness effect	Composition effect	Metabolic pathways effect	Transmission pathways	Methods
Barelli et al., 2021	Interactions between parasitic helminths and gut microbiota in wild tropical primates from intact and fragmented habitats	Udzungwa red colobus (Piliocolobus gordonorum)	wild	Clostridia and Bacteroidia vs Sordariomycetes and Dothideomycetes			Negative correlations between some intestinal bacterial classes (e.g., Clostridia and Bacteroidia) in correspondence with other intestinal fungal classes (e.g., Sordariomycetes and Dothideomycetes)			16S rRNA sequencing (bacteria, V1–V3) + ITS1–ITS2 sequencing (fungi); helminths identified via microscopy
Yang et al., 2022	Community structure and environmental determinants of the bacterial and fungal gut microflora in Hainan gibbons	Hainan gibbons (Nomascus hainanus)	wild		Distinct home-ranges	Changes in richness for both bacteria and fungi	Changes in compostion for both bacteria and fungi			16S rRNA sequencing (bacteria) + ITS sequencing (fungi)
Yang et al., 2023	Characterizing bacterial and fungal communities along the longitudinal axis of the intestine in cynomolgus monkeys.	cynomologus monkeys (Macaca fascicularis)	wild		Distintict intestinal tract	Richness of both bacteria and fungi varies across distinct intestinal tracts	Composition of both bacteria and fungi varies across distinct intestinal tracts			16S rRNA sequencing (bacteria) + 18S rRNA sequencing (fungi)
Tian et al., 2022	Fecal Microbiota Transplantation Could Improve Chronic Diarrhea in Cynomolgus Monkey by Alleviating Inflammation and Modulating Gut Microbiota	cynomolgus macaques (M. fascicularis)	captive		FMT treatment		Concomitant increase of bacteria and fungi associated with anti-inflammatory state and concomitant decrease of fungi and bacteria associated with inflammatory state			16S rRNA sequencing (bacteria) + fungal ITS sequencing + archaeal characterization
Houtkamp et al., 2022	Multiomics characterization of the of the zoo-housed gorilla gut microbiome reveals bacterial community compositions shifts, fungal cellulose-degrading, and archaeal methanogenic activity	Western lowland gorillas (Gorilla gorilla gorilla)	captive	Presence of fungi and archaea that contribute significantly to plant cell wall digestion	Diet	Higher bacterial richness and bacterial phyla usually associated with the degradation of polysaccharide complexes (e.g., Firmicutes and Bacteroidotes)				16S rRNA sequencing (bacteria) + shotgun metagenomics + RNA-seq (multi-omics) including fungi and archaea
Taylor 2017	Evaluation of a therapy for Idiopathic Chronic Enterocolitis in rhesus macaques (Macaca mulatta) and linked microbial community correlates	rhesus macaques (M. mulatta)	captive		Food related with bacterial and fungal diversity		The study found that the major fungal lineages detected in the gut of rhesus macaques could be traced back to food additives, indicating that the fungal sequences detected were likely derived from processed macaque biscuits. The bacterial lineages in the gut did not match those found in food, emphasizing the predominance of large gut-resident bacterial communities. This suggests that the gut fung…			16S rRNA sequencing (bacteria, duodenal/colonic/fecal) + sequencing of food additives to trace fungi; fungi mainly identified as food contaminants
Bambi et al., 2024	Gut microbiota variations in wild yellow baboons (Papio cynocephalus) are associated with sex and habitat disturbance	yellow babbon (Papio cynocephalus)	wild		Sex	Females have a higher gut bacterial richness than males, and females contribute more than males to shaping the differences across forest types with a concomitant varuation in bacterial and fungal composition				16S rRNA gene sequencing (bacteria, V1–V3) + ITS2 amplicon sequencing (fungi)
Carvalho et al., 2014	Nasal, oral and rectal microbiota of Black lion tamarins (Leontopithecus chrysopygus)	Black lion tamarins (Leontopithecus chrysopygus)	wild and captive		Different anatomical sites		Nasal Microbiota: Dominated by Gram positive bacteria, with Staphylococcus and Bacillus being the most frequent genera. Mycelian fungi were prevalent. Oral Microbiota: Had a higher frequency of Gram positive bacteria, including Streptococcus, Bacillus, and Staphylococcus. Mycelian fungi were more common than yeast. Rectal Microbiota: Revealed more Gram negative bacteria, with Escherichia coli bei…			Culture-based identification of bacteria and fungi (swab samples from nasal, oral, rectal sites), Gram staining, biochemical assays (API® System), and morphological characterization (yeasts and mycelial fungi)
Sharma et al., 2022	The primate gut mycobiome-bacteriome interface is impacted by environmental and subsistence factors	Gorillas (Gorilla gorilla gorilla), agile Mangabeys (Cercocebus agilis), eastern chimpanzees (Pan troglodytes schweinfurthii), captive western lowland gorillas, captive chimpanzees, mountain gorillas (Gorilla beringei beringei)	wild and captive		Environment/diet	Higher bacterial richness does not necessarly correspond to higher fungal richness but lower bacterial richness does.				16S rRNA sequencing (bacteria) + ITS2 sequencing (fungi)
Wang et al., 2023	Unique characteristics of gut microbiota in black snub-nosed monkeys (Rhinopithecus strykeri) reveal an enzymatic mechanism of adaptation to dietary vegetation	black snub-nosed monkeys (Rhinopithecus strykeri)	wild		Diet		Differences in fungal clusters associated with carbohydrate fermentation and metabolism among the monkey species (indicating a potential dietary influence on the composition of fungal populations in the gut).			Shotgun metagenomic sequencing (bacteria and fungi; CAZyme analysis)
Barelli et al., 2020	The Gut Microbiota Communities of Wild Arboreal and Ground-Feeding Tropical Primates Are Affected Differently by Habitat Disturbance	Udzungwa red colobus and yellow baboons	wild		Diets and ecological adapations	Changes in fungal and bacterial richness between 2 species with distinct diets and ecologuacl adaptations				16S rRNA sequencing (bacteria, V1–V3) + ITS1–ITS2 sequencing (fungi)
Zhang et al., 2022	Immune activation of characteristic gut mycobiota Kazachstania pintolopesii on IL-23/IL-17R signaling in ankylosing spondylitis	Cynomolgus macaques (M. fascicularis)	captive		Inflammatory diseases (e.g., ankylosing spondylitis)	Concomitant decrease in bacterial and fungal richness				16S rRNA gene sequencing (bacteria); ITS2 DNA sequencing (fungi); experimental infection in mice + RNA-seq of tissues

## Sheet: VIRUS
Study	Title	Primates	Condition	Taxon (focus)	Intrinsic or extrinsic factors	Richness effect	Composition effect	Metabolic pathways effect	Transmission pathways	Methods
Jasinska et al., 2020	Shifts in microbial diversity, composition, and functionality in the gut and genital microbiome during a natural SIV infection in vervet monkeys	vervet monkey (Chlorocebus pygerythrus)	wild	Simian Immunodeficiency Virus (SIV)		Higher bacterial richness			Sexual, vertical (mother-offspring), blood/fluids	16S rRNA sequencing (bacteria) + metagenomic functional predictions; gut, rectal, vaginal, penile microbiomes assessed under natural SIV infection
Hensley-McBain et al., 2016)	Effects of Fecal Microbial Transplantation on Microbiome and Immunity in Simian Immunodeficiency Virus-Infected Macaques	rhesus macaques (Macaca mulatta)	captive	Simian Immunodeficiency Virus (SIV)		Higher bacterial richness				16S rRNA sequencing (bacteria) + fecal microbiota transplantation (FMT) after antibiotics; immunological profiling (Th17/Th22, CD4 T cells)
Wasimuddin et al., 2019	Adenovirus infection is associated with altered gut microbial communities in a non-human primate	gray lemurs (Microcebus griseorufus)	wild	adenovirus (Adv)			Increase in potentially pathogenic bacteria		Inhalation of aerosolized droplets, direct conjunctival inoculation, fecal–oral route	16S rRNA gene amplicon sequencing (V4 region, Illumina MiSeq) to assess bacterial communities; adenovirus infection status determined by PCR; microbial network analysis and diversity metrics
Schmid et al., 2022	A framework for testing the impact of co-infections on host gut microbiomes.	gray lemurs (Microcebus griseorufus)	wild	adenovirus (Adv)			Increase in potentially pathogenic bacteria		Sexual, vertical (mother-offspring), blood/fluids	16S rRNA sequencing (bacteria) + infection status (Adenovirus, helminths) to test co-infection framework
Moeller et al., 2013	Siv-induced instability of the chimpanzee gut microbiome.	chimpanzees (Pan troglodytes schweinfurthii)	wild	Simian Immunodeficiency Virus (SIV)			Increase in potentially pathogenic bacteria		Sexual, vertical (mother-offspring), blood/fluids	16S rRNA sequencing (V6–V9, 454 platform); longitudinal fecal sampling pre- and post-infection.
Tanes et al., 2021	Gut microbiome changes associated with epithelial barrier damage and systemic inflammation during antiretroviral therapy of chronic SIV infection.	rhesus macaques (M. mulatta)	captive	Simian Immunodeficiency Virus (SIV)			Increase in potentially pathogenic bacteria, reduction in SCFA-producing bacteria			16S rRNA sequencing (bacteria) + longitudinal fecal samples; plasma inflammatory biomarkers
Klase et al., 2015	Dysbiotic bacteria translocate in progressive SIV infection	rhesus macaques (M. mulatta)	captive	Simian Immunodeficiency Virus (SIV)			Increase in potentially pathogenic bacteria			16S rRNA sequencing (bacteria, GI tract) + bacterial DNA from systemic tissues to detect translocation; focus on Proteobacteria expansion
Handley et al., 2016	SIV Infection-Mediated Changes in Gastrointestinal Bacterial Microbiome and Virome Are Associated with Immunodeficiency and Prevented by Vaccination	rhesus macaques (M. mulatta)	captive	Simian Immunodeficiency Virus (SIV)			Increase in potentially pathogenic bacteria			Shotgun metagenomic sequencing (bacteria + virome) + longitudinal fecal sampling + adenovirus-based vaccine trial
Russel et al., 2019	Microbiome and Immune Alterations in Young and Old Non-Human Primates and the Impact of SIV Infection	rhesus macaques (M. mulatta)	captive	Simian Immunodeficiency Virus (SIV)			Increase in potentially pathogenic bacteria			16S rRNA sequencing (bacteria, fecal samples) + immunological profiling (flow cytometry, cytokines) before and after SIV infection
Glavan et al., 2016	Gut immune dysfunction through impaired innate pattern recognition receptor expression and gut microbiota dysbiosis in chronic SIV infection	rhesus macaques (M. mulatta)	captive	Simian Immunodeficiency Virus (SIV)			Increase in potentially pathogenic bacteria			16S rRNA sequencing (bacteria) + mucosal PRR expression (qPCR, transcriptomics); correlations with dysbiosis and inflammation
Sokol et al., 2021	SARS-CoV-2 infection in nonhuman primates alters the composition and functional activity of the gut microbiota	cynomolgus macaques (Macaca fascicularis) and rhesus macaques (M. mulatta)	captive	SARS-CoV-2			Decrease in SCFAs and butyrate-producing bacteria			16S rRNA sequencing (bacteria) + functional metagenomic profiling to assess gut–lung axis during COVID-19
H. Li et al., 2019b	The altered gut virome community in rhesus monkeys is correlated with the gut bacterial microbiome and associated metabolites	rhesus macaques (M. mulatta)	captive		treatment with antibiotics	Substantial decrease in gut bacteria (in richness) caused by the antibiotic treatmen	Substantial decrease in gut bacteria in relative abundance caused by the antibiotic treatment AND a decrease in the relative abundance of gut viruses			Shotgun metagenomics (viruses and bacteria) + qPCR validation (viral taxa) + metabolomics (GC–MS, LC–MS)
Wu et al., 2022	Changes in gut viral and bacterial species correlate with altered 1, 2-diacylglyceride levels and structure in the prefrontal cortex in a depression-like non-human primate model.	cynomologus macaques (M. fascicularis)	captive		depressive disorder (MDD)		Variation in both viral and bacterial composition			Shotgun metagenomics (bacteria + viruses) + lipidomics of brain and peripheral tissues (LC–MS)
Tan et al., 2021	Dynamic changes occur in the DNA gut virome of female cynomolgus macaques during aging	cynomolgus monkeys (M. ascicularis)	captive		distinct ages	Both bacteria and viruses decrease with the increasing age				Shotgun metagenomic sequencing (Illumina HiSeq) of fecal samples; virome assembly and taxonomic assignment (BLASTP, KEGG annotation); statistical analysis of α/β-diversity and LEfSe
Santos Rocha et al., 2018	Subclinical cytomegalovirus infection is associated with altered host immunity, gut microbiota, and vaccine responses	rhesus macaques (M. mulatta)	captive	SIV and cytomegalovirus			Increase in butyrate-producing bacteria			16S rRNA sequencing (bacteria) + experimental CMV infection; immunological profiling and vaccine response assays
Barbian et al., 2018	Destabilization of the Gut Microbiome Marks the End-Stage of Simian Immunodeficiency Virus Infection in Wild Chimpanzees	chimpanzees (Pan troglodytes)	wild	SIV		No changes	No changes		Sexual, vertical (mother-offspring), blood/fluids	Shotgun metagenomic sequencing (virome and bacteriome, small subset) + 16S rRNA sequencing (larger cohort) to compare infected vs uninfected chimpanzees
Moeller et al., 2015	Stability of the gorilla microbiome despite simian immunodeficiency virus infection.	western lowland gorilla (Gorilla gorilla gorilla)	wild	SIV		No changes	No changes		Sexual, vertical (mother-offspring), blood/fluids	16S rRNA sequencing (bacteria, fecal samples); enterotype analysis comparing SIV-positive vs negative gorillas
Chen et al., 2018	Inflammatory responses and inflammation-associated diseases in organs	rhesus macaques (M. mulatta)	captive	SARS-CoV-2		lower bacterial richness	Increase in opportunistic pathogens (Veillonella Treponema) and GI inflammation-associated bacteria (Clostridium sensu stricto 1), , decrease in probiotics (Lactobacillus).			Review
Chen et al., 2024	Gastrointestinal microbiota and metabolites possibly contribute to distinct pathogenicity of SARS-CoV-2 proto or its variants in rhesus monkeys	rhesus macaques (M. mulatta)	captive	SARS-CoV-2		lower bacterial richness changes in composition	Increase in opportunistic pathogens (Clostridium hathewayi, Actinomyces viscosus, and Bacteriodes nordii) as well as a decrease in beneficial bacteria ( Faecalibacterium prausnitzii, Eubacterium rectale, and Ruminococcus obeum)			Shotgun metagenomics + transcriptomics + histopathology of GI tract; integrative analysis of bacterial/viral communities and host responses
Marchetti et al., 2013	Microbial Translocation in the Pathogenesis of HIV Infection and AIDS	rhesus macaques (M. mulatta)	captive	SIV			Variation in bacterial composition: a predominance of opportunistic pathogens and a reduction in protective bacteria			Review article, not new sequencing; summarizes microbial translocation mechanisms in HIV/SIV
Allers et al., 2020	SIV infection-induced alterations in the abundances of mucosa-associated bacteria below the phylum taxonomic level.	rhesus macaques (M. mulatta)	captive	SIV		Higher bacterial richness	Variation in bacterial composition: notable increase in the abundance of Gram-negative Bacteroidetes, particularly during acute mucosal virus replication.			16S rRNA amplicon sequencing (bacteria, Illumina); longitudinal mucosal biopsies to track bacterial shifts during SIV infection
Johnson et al. 2022	Early treatment with anti-a4b7 antibody facilitates increased gut macrophage maturity in SIV-infected rhesus macaques	rhesus macaques (M. mulatta)	captive	SIV			Variation in bacterial composition: such as increased Prevotella spp. and decreased butyrate-producing bacteria like Roseburia spp.			16S rRNA sequencing (V3–V4, Illumina); experimental SIV infection + antibody treatment; immune profiling.
Chin et al. 2020	Mycobiome in the gut: A multiperspective review	rhesus macaques (M. mulatta)	captive	SIV			Variation in bacterial composition, reduction in SCFA-producing bacteria			Review
Paley et al., 2021	Induction of gut microbial tryptamine by SARS-CoV-2 in nonhuman primate model consistent with tryptamine-induced model of neurodegeneration	macaque rhesus (Macaca mulatta) cynomolgus macaque (Macaca fascicularis)	captive	SARS-CoV-2			shift favoring tryptamine-producing taxa	↑ Tryptamine production by gut microbes; hypothesized link to neurodegeneration	SARS-CoV-2 (respiratory, fecal-oral potential); gut microbial metabolites	Observational evidence in primate infection model; biochemical inference of tryptamine induction; literature-based neurodegeneration model
Chin et al., 2022	Cytomegalovirus infection disrupts the influence of short-chain fatty acid producers on Treg/Th17 balance	rhesus macaques (M. mulatta)	captive	RhCMV (rhesus cytomegalovirus)			Reductions in SCFA-producing bacteria and butyrate levels			16S rRNA sequencing (V3–V4, Illumina); RhCMV infection (captive rhesus macaques); microbiome compositional analysis (limma-voom, elastic net); immune profiling (Treg/Th17, CD8 T cells)
