# Supplementary material for: Associations and interactions between prokaryotes and other gut biota in non-human primates
Source: Primates. 2025 Nov 18;67(1):13–28. doi: 10.1007/s10329-025-01224-1 (PMC12830412; doi:10.1007/s10329-025-01224-1)
Supplement: Supplementary file 2 — Supplementary file2 (XLSX 20 kb) [file 10329_2025_1224_MOESM2_ESM.xlsx]

## Sheet: PROTOZOA
Study	Title	Population (Humans)	Taxon (focus)	Richness effect	Composition effect	Metabolic pathways effect	Transmission pathways	Methods
Andersen et al., 2015	A retrospective metagenomics approach to studying Blastocystis	Healthy (Denmark/Spain), UC/CD subsets	Blastocystis (subtypes)	↑ richness (carriers > non-carriers)			Fecal–oral	Retrospective analysis of shotgun metagenomic datasets; detection of Blastocystis by subtype-specific gene mining
Audebert et al., 2016	Colonization with Blastocystis is associated with increased diversity of human gut bacterial microbiota	Adults, France	Blastocystis	↑ richness			Fecal–oral	16S rRNA sequencing (Ion Torrent) of bacterial communities; association with Blastocystis colonization
Beghini et al., 2017	Large-scale comparative metagenomics of Blastocystis	Multi-country datasets	Blastocystis (subtypes)				Fecal–oral	Shotgun metagenomics (large-scale, 1689 samples) + new bioinformatic pipeline for Blastocystis subtypes; genome reconstruction.
Even et al., 2021	Changes in the human gut microbiota associated with Blastocystis and Entamoeba in non-industrialized populations	Adults, Cameroon	Blastocystis, Entamoeba spp. (non-pathogenic)	↑ (and evenness ↑)			Fecal–oral	16S rRNA amplicon sequencing (bacteria) + shotgun metagenomics for Entamoeba and Blastocystis detection.
Forsell et al., 2017	The relation between Blastocystis and the intestinal microbiota in Swedish travellers	University students (pre/post travel)	Blastocystis (ST3/ST4)	↑ richness			Fecal–oral	Shotgun metagenomics of stool samples pre/post travel; Blastocystis subtyping.
Tito et al., 2019	Population-level analysis of Blastocystis subtype prevalence and variation in the human gut microbiota	Flemish Gut Flora Project + IBD subset	Blastocystis (subtypes)	↑ richness			Fecal–oral	16S rRNA (V4) and 18S rRNA sequencing in 616 individuals; Blastocystis prevalence, subtype analysis and bacterial community links.
Iyer et al., 2023	Effect of Entamoeba histolytica infection on gut microbial diversity and composition in diarrheal patients	Diarrheal patients vs controls (India)	Entamoeba histolytica	↓ richness	Beneficial genera ↓; opportunists/pathogens ↑		Fecal–oral	16S rRNA sequencing (V1–V3, V3–V5 regions) comparing amoebiasis patients vs controls; bacterial diversity and composition.
Geng et al., 2024	Eukaryotes may play an important ecological role in the gut microbiome of Graves’ disease	Graves’ disease patients; recovered; healthy controls	Eukaryotes incl. Blastocystis	—	Beneficial families (e.g., Lachnospiraceae, Eggerthellaceae) ↑ in carriers		Fecal–oral	Multi-kingdom sequencing (bacteria, fungi, protists) in Graves’ disease patients; community assembly analysis.
Morton et al., 2015	Variation in rural African gut microbiota is strongly correlated with colonization by Entamoeba and subsistence	Rural Cameroon (dietary subsistence groups)	Entamoeba spp.	↑ richness			Fecal–oral	16S rRNA sequencing (Illumina) of African rural populations; association of gut microbiota with Entamoeba colonization and subsistence

## Sheet: HELMINTHS
Study	Title	Population (Humans)	Taxon (focus)	Richness effect	Composition effect	Metabolic pathways effect	Transmission pathways	Methods
Lee et al., 2014	Helminth Colonization Is Associated with Increased Diversity of the Gut Microbiota	Malaysia (indigenous communities)	Soil‑transmitted helminths (incl. Trichuris)	↑ bacterial richness	increase level of Bacteroidales		STH context (implied fecal–oral)	16S rRNA sequencing (V4, Illumina) of fecal microbiota; association of helminth colonization with bacterial diversity
Rosa et al., 2018	Differential human gut microbiome assemblages during soil‑transmitted helminth infections in Indonesia and Liberia	Indonesia & Liberia	STH (Ascaris, Trichuris, Necator)	↑ bacterial richness	increase level of Olsenella	Arachidonic acid pathways; TH1/TH2 signals	STH context	16S rRNA sequencing (V1–V3, Illumina) of 402 fecal samples; subset analyzed by shotgun metagenomics
Rubel et al., 2020	Lifestyle and the presence of helminths is associated with gut microbiome composition in Cameroonians	Cameroon (multi‑lifestyle cohorts)	STH (incl. Ascaris, Trichuris, Necator, Strongyloides)	↑ bacterial richness	increase level of Bacteroidales	Pro‑inflammatory cytokines (TH1/TH2) ↑	STH context	16S rRNA sequencing + shotgun metagenomics (large cohort, 575 individuals); parasite detection by qPCR
Jenkins et al., 2017	Infections by human gastrointestinal helminths are associated with changes in faecal microbiota diversity and composition	Sri Lanka	GI helminths (mixed)		Akkermansia muciniphila ↑; Bacteroides eggerthii ↑			16S rRNA sequencing (Illumina MiSeq) of fecal samples; comparison of infected, uninfected, and anthelmintic-treated groups
Jenkins et al., 2018	Faecal microbiome and metabolome of Strongyloides stercoralis infected volunteers (non‑endemic area)	Northern Italy (mono‑infected volunteers)	Strongyloides stercoralis	↑ bacterial richness	Bacteroides eggerthii ↑	SCFAs (e.g., butyrate) ↓; amino acids ↑		16S rRNA sequencing (Illumina MiSeq) + fecal metabolomics (NMR, GC–MS) pre- and post-anthelmintic treatment
Giacomin et al., 2015	Experimental hookworm infection and escalating gluten challenges in celiac subjects	Celiac disease patients (Australia)	Necator americanus (hookworm)	↑ bacterial richness	NR in manuscript			16S rRNA sequencing (Illumina) of fecal microbiota before/after Necator americanus infection and gluten challenge
Silva‑Caso et al., 2024	Parasitosis by Fasciola hepatica and variations in gut microbiota in school‑aged children from Peru	Peru (school‑aged children)	Fasciola hepatica		Beneficial genera ↓ (Bacteroides, Bifidobacterium, Lactobacillus, Clostridium)			16S rRNA sequencing (Illumina) of fecal samples from infected vs uninfected children

## Sheet: FUNGI
Study	Title	Population (Humans)	Taxon (focus)	Richness effect	Composition effect	Metabolic pathways effect	Transmission pathways	Methods
Auchtung et al., 2018	Investigating colonization of the healthy adult gastrointestinal tract by fungi	Healthy adults	Gut fungi (mycobiome)		Fungal DNA largely from food/oral sources; low stable colonization			ITS2 sequencing of stool, saliva, and food; 18S rRNA sequencing; culture-based methods; controlled diet and dental hygiene experiments
Sharma et al., 2022	The primate gut mycobiome–bacteriome interface is impacted by environmental and subsistence factors	Humans (3 subsistence groups) + multiple NHP species	Fungi & bacteria (interface)		Mycobiome more plastic; overlaps between captive apes and industrialized humans			16S rRNA and ITS2 sequencing (Illumina MiSeq) of fecal samples from humans and nonhuman primates under different subsistence strategies
Chehoud et al., 2015	Fungal signature in the gut microbiota of pediatric patients with inflammatory bowel disease	Pediatric IBD (Crohn’s/UC) vs healthy controls	Fungi & bacteria	↓ bacterial diversity; ↓ fungal diversity	Candida spp. ↑ in IBD; Cladosporium ↑ in controls			16S rRNA, archaeal, and fungal rRNA gene sequencing (deep sequencing of multiple domains) in pediatric IBD vs. controls
Liguori et al., 2016	Fungal dysbiosis in mucosa‑associated microbiota of Crohn’s disease patients	Crohn’s disease (flare/remission) vs healthy	Fungi & bacteria	Bacterial biodiversity ↓; global fungal load ↑	Proteobacteria/Fusobacteria ↑; Candida glabrata ↑; S. cerevisiae associated with non‑inflamed mucosa			16S rRNA (MiSeq) and ITS2 (pyrosequencing) sequencing of mucosa-associated microbiota in Crohn’s disease patients vs. controls
Hong et al., 2020	Gut fungal dysbiosis and altered bacterial–fungal interaction in diarrhea‑predominant IBS	D‑IBS patients vs healthy controls	Fungi & bacteria		Fungal taxa differentiate D‑IBS; altered correlations (e.g., Candida correlation shift)			16S rRNA and ITS2 high-throughput sequencing (GENEWIZ) of fecal samples from IBS patients and controls
Henderickx et al., 2023	Fungal–bacterial gut microbiota interactions in C. difficile colonisation and infection	CDI patients, colonised, and controls	Fungi & bacteria; C. difficile context		Candida spp. (incl. C. albicans) ↑ in CDI; Aspergillus/Penicillium ↓ vs colonised			ITS2 sequencing of fecal DNA for mycobiota; integration with previously published 16S data; fungal–bacterial network and machine learning analysis in C. difficile patients
Jayasudha et al., 2018	Alterations in gut bacterial and fungal microbiomes associated with bacterial keratitis	Bacterial keratitis patients vs healthy controls	Fungi & bacteria		Pathogenic fungi (Aspergillus, Malassezia) ↑ in patients; anti‑inflammatory bacterial taxa ↓			16S rRNA and ITS2 sequencing of fecal samples from bacterial keratitis patients vs. controls
Jiang et al., 2023a	Altered gut bacterial–fungal interkingdom networks in patients with current depressive episode	Patients with current depressive episode vs controls	Fungi & bacteria	↓ fungal alpha diversity	Candida ↑; Penicillium ↓; reduced network density			16S rRNA and ITS1 sequencing of fecal samples from depressive patients vs. controls; interkingdom network analysis
Bhute et al., 2017	Gut microbial diversity in Indian Type‑2 diabetics reveals alterations in eubacteria, archaea, and eukaryotes	Newly diagnosed & long‑standing T2D vs healthy	Bacteria, archaea, fungi	Eubacteria ↓ ; fungi ↑	Opportunistic fungi (Aspergillus, Candida) ↑; butyrate‑producers ↓			Amplicon sequencing of bacteria (16S), archaea, and eukaryotes (ITS); comparison of diabetic vs. healthy subjects
Crump, 2022 (mechanistic)	Bacterial peptidoglycan fragments promote Candida albicans hyphal transition	Mechanistic (in vitro, human commensal C. albicans)	Candida albicans; bacterial PG		Peptidoglycan fragments from bacteria like Pseudomonas aeruginosa and Staphylococcus aureus can trigger Candida albicans to switch to its hyphal form, enhancing pathogenicity.			Experimental study on Candida albicans; molecular cloning, protein purification, RNA-seq, and qPCR to study bacterial peptidoglycan–fungal interactions
Lemoinne et al., 2020	Fungi participate in the dysbiosis of gut microbiota in patients with primary sclerosing cholangitis	PSC ± IBD vs IBD-only vs healthy	Fungi & bacteria	↓ richness	Altered composition			16S rRNA (V3–V4, Illumina MiSeq) and ITS2 sequencing of fecal DNA; bacteria–fungi correlation network analysis
Paterson et al., 2017	Host–microbe interactions: commensal fungi in the gut	Review (human & mouse evidence)	Commensal fungi & bacteria	↓ richness	Pathogenic fungi (e.g., Candida) often ↑; beneficial bacteria ↓			Review; synthesis of studies mainly using ITS1/ITS2 amplicon sequencing and culture-based detection of intestinal fungi
Wetzel et al., 2024	Longitudinal dynamics of gut bacteriome and mycobiome interactions pre‑ and post‑visceral surgery in Crohn’s disease	Crohn’s disease (pre/post surgery)	Fungi & bacteria		Post‑surgery shifts; altered composition			16S rRNA (V3–V4) and ITS2 amplicon sequencing (Illumina MiSeq) of fecal samples pre- and post-surgery; interkingdom network analysis
Zuo & Ng, 2018	The gut microbiota in the pathogenesis and therapeutics of inflammatory bowel disease	Review (IBD)	Fungi & bacteria	↓ bacterial diversity; fungal shifts	↑ Candida/Ascomycota/Basidiomycota; ↓ SCFA producers (text‑level)			Review; summary of human studies using high-throughput sequencing (16S, ITS, metagenomics) to characterize bacterial, fungal, and viral dysbiosis in IBD

## Sheet: VIRUS
Study	Title	Population (Humans)	Taxon (focus)	Richness effect	Composition effect	Metabolic pathways effect	Transmission pathways	Methods
Zuo et al., 2020	Alterations in Gut Microbiota of Patients With COVID‑19 During Time of Hospitalization	COVID‑19 inpatients vs healthy and CAP controls	Bacteria (with SARS‑CoV‑2 load)		↑ opportunists; ↓ beneficial commensals; baseline linked to severity; inverse links with some Bacteroides and fecal viral load			Shotgun metagenomic sequencing of fecal samples from COVID-19 patients during hospitalization; association of gut microbiota with disease severity and viral shedding
Zuo et al., 2021	Depicting SARS‑CoV‑2 faecal viral activity in association with gut microbiota composition	COVID‑19 inpatients (serial fecal sampling)	Eukaryotic virus (SARS‑CoV‑2) & bacteria		High fecal viral activity associated with ↑ opportunistic bacteria; low/no activity associated with ↑ SCFA‑producers	↑ nucleotide/amino‑acid biosynthesis and glycolysis with high viral activity		RNA shotgun metagenomics of fecal viral extracts to assess SARS-CoV-2 transcriptional activity; correlation with longitudinal gut microbiome alterations
Cao et al., 2024a	The gut ileal mucosal virome is disturbed in patients with Crohn’s disease and exacerbates intestinal inflammation in mice	Crohn’s disease (flare/remission) vs healthy; ileal biopsies	Bacteriophages (mucosal virome) & bacteria	Decoupled viral vs bacterial richness in CD (correlation disrupted). In healthy controls: bacterial and viral richness positively correlated.In Crohn’s disease: correlation disrupted → bacterial and viral richness vary independently.	Under‑representation of lytic/temperate phages; loss of mutualistic phage–bacteria association			Viral-like particle (VLP) enrichment from ileal mucosa; ultra-deep virome sequencing + 16S rRNA sequencing of mucosal bacteriome; functional assays in IBD mouse models
Cao et al., 2024b	The human microbiota is a beneficial reservoir for SARS-CoV-2 mutations				Certain bacterial mRNA mutations influence SARS-CoV-2 mutational evolution. Viral binding sites altered → modifies virus–host cell interactions and immune responses.			Comparative genomics of SARS-CoV-2 and bacterial mRNA; in vitro RdRp assays testing RNA fragment incorporation; bioinformatic prediction of viral binding/immune interactions.
Ramendra et al., 2020	Cytomegalovirus seropositivity is associated with increased microbial translocation in people living with human immunodeficiency virus and uninfected controls	People living with HIV (PLWH) and HIV-uninfected controls	Viruses: CMV (coinfection with HIV); Bacteria (gut microbiota translocation markers)		CMV seropositivity increased microbial translocation and systemic inflammation, independent of HIV status	higher microbial translocation (LPS, sCD14, etc.) → pro-inflammatory immune activation		Human plasma biomarkers (LPS, 16S rDNA, sCD14, IL-6, CRP, etc.); serology for CMV; HIV status stratification
Galperina, 2024	Prevalence and Dynamics of Viral Auxiliary Metabolic Genes in Infant Gut Microbiota	Infants (HELMi cohort) 3–24 months (parents as refs)	Bacteriophages with AMGs	↑ phage diversity/richness during maturation along with changes in bacterial communty	Viral community tracks prokaryotic community types			Shotgun metagenomics of fecal samples from 475 infants + parents; viral sequence mining; cataloguing bacteriophages and auxiliary metabolic genes (AMGs)
Jinato et al., 2024	Distinct alterations of gut microbiota between viral‑ and non‑viral‑related hepatocellular carcinoma	HCC: viral‑HCC (HBV/HCV), Non Viral‑HCC, healthy	Bacteria (condition‑specific)	↓ alpha‑diversity in HCC vs controls	Gut microbiota composition varied according to HCC etiology, with distinct bacterial signatures in viral vs non-viral HCC. These bacteria were found to be specifically associated with different gut bacteriophage profiles, highlighting condition-dependent phage–bacteria interactions.	↓ fecal butyrate in Non viral‑HCC		16S rRNA sequencing of fecal samples from viral- vs non-viral-related HCC patients and controls; machine learning for classification
Kirk et al., 2024	Bacteriophages, gut bacteria, and microbial pathways interplay in cardiometabolic health	Review (human evidence + models)	Phages AND bacteria			Phages can modulate SCFAs, secondary bile acids, Branched-Chain Amino Acids (BCAA) via bacterial hosts		Review; synthesis of studies on gut phages, fecal virome transplantation, and phage therapy
Leal Rodríguez et al., 2024	The infant gut virome is associated with preschool asthma risk independently of bacteria	Infant gut virome (COPSAC2010 cohort, n=647 at 1 year), asthma diagnosis at 5 years.	Temperate phages (caudoviral families)	Overall richness not predictive; lifestyle‑specific abundances associated	Specific abundances of temperate bacteriophages (19 caudoviral families) were associated with later asthma risk. These associations were independent of the bacterial microbiome, which contributed additional risk factors.			Viral particle enrichment + metagenomic sequencing of infant fecal virome (647 children, COPSAC2010 cohort); association with asthma risk
Poulsen et al., 2024	Characterization of the gut bacterial and viral microbiota in latent autoimmune diabetes in adults	LADA vs T1D vs T2D vs controls	Bacteria & phages (virome)		Specific bacterial genera differ in LADA; virome stability in dominant families. Bacteriome of LADA resembles T2D; virome dominated by Caudovirales/Microviridae			16S rRNA sequencing of fecal samples; viral particle enrichment + metagenomic sequencing of gut virome; comparison of LADA vs T1D vs T2D
