# Supplementary material for: Associations and interactions between prokaryotes and other gut biota in non-human primates
Source: Primates. 2025 Nov 18;67(1):13–28. doi: 10.1007/s10329-025-01224-1 (PMC12830412; doi:10.1007/s10329-025-01224-1)
Supplement: Supplementary file 3 — Supplementary file3 (XLSX 61 kb) [file 10329_2025_1224_MOESM3_ESM.xlsx]

## Sheet: Excluded
GScholar	Abeles, S. R., & Pride, D. T. (2014). Molecular bases and role of viruses in the human microbiome. Journal of molecular biology, 426(23), 3892-3906.
GScholar	Abrefi, E., Arthur, H., Acheampong, F. G., Futse, J. E., & Futagbi, G. (2025). Enteric Bacteria and Helminths in Rattus rattus in Tema Community One Market: Potential for Zoonotic Disease Transmission. West African Journal of Applied Ecology, 33(1), 118-129.
GScholar	Acevedo-Márquez, L. (2022). Multi-Kingdom Evaluation of Oral and Anogenital Microbiomes and Characterization of Alpha Papillomavirus in Conventional and Specific Pathogen Free Rhesus Macaques (Macaca mulatta) (Master's thesis, University of Puerto Rico Medical Sciences (Puerto Rico)).
GScholar	Adamantidis, A. (2022). How the gut talks to the brain. Science, 376(6590), 248-249.
GScholar	Adhikari, A., Koju, N. P., Maharjan, B., Khanal, L., Upreti, M., & Kyes, R. C. (2023). Gastro-intestinal parasites of urban rhesus macaques (Macaca mulatta) in the Kathmandu Valley, Nepal. International Journal for Parasitology: Parasites and Wildlife, 22, 175-183.
GScholar	Adhikari, P. P. (2017). Prevalence of gastro-intestinal parasites of rhesus macaque (Macaca mulatta Zimmermann, 1780) and hanuman langur (Semnopithecus entellus Dufresne, 1797) in Devghat, Chitwan, Nepal (Doctoral dissertation, Department of Zoology).
GScholar	Akiyama, S., Nishijima, S., Kojima, Y. et al. (2024). Multi-biome analysis identifies distinct gut microbial signatures and their crosstalk in ulcerative colitis and Crohn’s disease. Nat Commun, 15:10291. https://doi.org/10.1038/s41467-024-54797-8
GScholar	Aleman, F. D. D., & Valenzano, D. R. (2019). Microbiome evolution during host aging. PLoS pathogens, 15(7), e1007727.
GScholar	Almand, E. A., Moore, M. D., Outlaw, J., & Jaykus, L. A. (2017). Human norovirus binding to select bacteria representative of the human gut microbiota. PLoS One, 12(3), e0173124..
GScholar	Altizer, S., Nunn, C. L., & Lindenfors, P. (2007). Do threatened hosts have fewer parasites? A comparative study in primates. Journal of Animal Ecology, 76(2), 304-314.
GScholar	Amato, K. R. (2016). Incorporating the gut microbiota into models of human and non‐human primate ecology and evolution. American journal of physical anthropology, 159, 196-215.
GScholar	Amato, K. R., & Righini, N. (2014). The howler monkey as a model for exploring host-gut microbiota interactions in primates. In Howler monkeys: adaptive radiation, systematics, and morphology (pp. 229-258). New York, NY: Springer New York.
GScholar	Amato, K. R., Jiang, H., Kuthyar, S., Rubenstein, E., Kirk, V. A., & Pebsworth, P. A. (2023). The effect of clay supplementation on fecal consistency, parasites, and gut microbiome in captive macaques. Journal of Behavior and Feeding, 2(4), 19-28.
GScholar	Amato, K. R., Mallott, E. K., McDonald, D., Dominy, N. J., Goldberg, T., Lambert, J. E., ... & Knight, R. (2019). Convergence of human and Old World monkey gut microbiomes demonstrates the importance of human ecology over phylogeny. Genome biology, 20(1), 1-12.
GScholar	Amato, K. R., Martinez-Mota, R., Righini, N., Raguet-Schofield, M., Corcione, F. P., Marini, E., ... & Leigh, S. R. (2016). Phylogenetic and ecological factors impact the gut microbiota of two Neotropical primate species. Oecologia, 180(3), 717-733.
GScholar	Amato, K. R., Yeoman, C. J., Cerda, G., A. Schmitt, C., Cramer, J. D., Miller, M. E. B., ... & Leigh, S. R. (2015). Variable responses of human and non-human primate gut microbiomes to a Western diet. Microbiome, 3(1), 53.
GScholar	Amato, K. R., Yeoman, C. J., Kent, A., Righini, N., Carbonero, F., Estrada, A., ... & Leigh, S. R. (2013). Habitat degradation impacts black howler monkey (Alouatta pigra) gastrointestinal microbiomes. The ISME journal, 7(7), 1344-1353.
GScholar	Andersen, L. O. B., & Stensvold, C. R. (2016). Blastocystis in health and disease: are we moving from a clinical to a public health perspective?. Journal of clinical microbiology, 54(3), 524-528.
GScholar	Angelakis, E., Yasir, M., Bachar, D., Azhar, E. I., Lagier, J. C., Bibi, F., ... & Raoult, D. (2016). Gut microbiome and dietary patterns in different Saudi populations and monkeys. Scientific reports, 6(1), 32191.
GScholar	Arpaia N, Campbell C, Fan X et al (2013) Metabolites produced by commensal bacteria promote peripheral regulatory T-cell generation. Nature 504:451-455. https://doi.org/10.1038/nature12726
GScholar	Asangba, A. E., Mugisha, L., Rukundo, J., Lewis, R. J., Halajian, A., Cortés-Ortiz, L., ... & Stumpf, R. M. (2022). Large comparative analyses of primate body site microbiomes indicate that the oral microbiome is unique among all body sites and conserved among nonhuman primates. Microbiology Spectrum, 10(3), e01643-21.
GScholar	Bailey, N. P., & Hirt, R. P. (2023). Revisiting fecal metatranscriptomics analyses of macaques with idiopathic chronic diarrhoea with a focus on trichomonad parasites. Parasitology, 150(3), 248-261.
GScholar	Bancroft, R. (2024). Impact of nutrition and helminth infection on gut health and the microbiome using a lab-to-wild mouse mode.
GScholar	Banish, L. D., Sims, R., Sack, D., Montali, R. J., Phillips, L., & Bush, M. (1993). Prevalence of shigellosis and other enteric pathogens in a zoologic collection of primates. Journal of the American Veterinary Medical Association, 203(1), 126-132.
GScholar	Barcoto, M. O., Carlos-Shanley, C., Fan, H., Ferro, M., Nagamoto, N. S., Bacci Jr, M., ... & Rodrigues, A. (2020). Fungus-growing insects host a distinctive microbiota apparently adapted to the fungiculture environment. Scientific Reports, 10(1), 12384.
GScholar	Barr, T., Sureshchandra, S., Ruegger, P., Zhang, J., Ma, W., Borneman, J., ... & Messaoudi, I. (2018). Concurrent gut transcriptome and microbiota profiling following chronic ethanol consumption in nonhuman primates. Gut Microbes, 9(4), 338-356.
GScholar	Beisner, B. A., Balasubramaniam, K. N., Fernandez, K., Heagerty, A., Seil, S. K., Atwill, E. R., ... & McCowan, B. (2016). Prevalence of enteric bacterial parasites with respect to anthropogenic factors among commensal rhesus macaques in Dehradun, India. Primates, 57(4), 459-469.
GScholar	Bendová, B., Piálek, J., Ďureje, Ľ., Schmiedová, L., Čížková, D., Martin, J. F., & Kreisinger, J. (2020). How being synanthropic affects the gut bacteriome and mycobiome: comparison of two mouse species with contrasting ecologies. BMC microbiology, 20(1), 194.
GScholar	Berger AK, Mainou BA (2018) Interactions between enteric bacteria and eukaryotic viruses impact the outcome of infection. Viruses 10:19. https://doi.org/10.3390/v10010019
GScholar	Betts, E. L., Gentekaki, E., & Tsaousis, A. D. (2020). Exploring micro-eukaryotic diversity in the gut: co-occurrence of Blastocystis subtypes and other protists in zoo animals. Frontiers in Microbiology, 11, 288.
GScholar	Bilbo SD, Wray GA, Perkins SE, Parker W (2011) Reconstitution of the human biome as the most reasonable solution for epidemics of allergic and autoimmune diseases. Med Hypotheses 77:494-504. https://doi.org/10.1016/j.mehy.2011.06.019
GScholar	Billy, V. (2024). Diversity of intestinal eukaryotes with a focus on Blastocystis, its relationships with gut bacteria and consequences for the host health (Doctoral dissertation, University of British Columbia).
GScholar	Bitam, I., Levasseur, A., Akiana, J., Diatta, G., Pacheco, L., Gorsane, S., ... & Mediannikov, O. Parasitic Infections in African Humans and Non-Human Primates.
GScholar	Bittar, F., Keita, M. B., Lagier, J. C., Peeters, M., Delaporte, E., & Raoult, D. (2014). Gorilla gorilla gorilla gut: a potential reservoir of pathogenic bacteria as revealed using culturomics and molecular tools. Scientific reports, 4(1), 7174
GScholar	Boes, J., & Helwigh, A. B. (2000). Animal models of intestinal nematode infections of humans. Parasitology, 121(S1), S97-S111.
GScholar	Bornbusch, S. L., Muletz-Wolz, C. R., Lopez-Bondarchuk, E., Maslanka, M. T., & Kendrick, E. L. (2023). Gut microbiomes of captive primates show phylosymbiosis, respond to dietary sugar reduction, and select for host-specific dietary microbes. FEMS Microbiology Ecology, 99(8), fiad069.
GScholar	Borruso, L., Checcucci, A., Torti, V., Correa, F., Sandri, C., Luise, D., ... & Giacoma, C. (2021). I like the way you eat it: lemur (Indri indri) gut mycobiome and geophagy. Microbial Ecology, 82(1), 215-223.
GScholar	Brenchley JM, Ortiz AM (2021) Microbiome studies in non-human primates. Curr HIV/AIDS Rep 18:527–537. https://doi.org/10.1007/s11904-021-00584-9
GScholar	Brosschot, T. P., & Reynolds, L. A. (2018). The impact of a helminth-modified microbiome on host immunity. Mucosal immunology, 11(4), 1039-1046.
GScholar	Brück, W. M., Kelleher, S. L., Gibson, G. R., Nielsen, K. E., Chatterton, D. E., & Lönnerdal, B. (2003). rRNA probes used to quantify the effects of glycomacropeptide and α‐lactalbumin supplementation on the predominant groups of intestinal bacteria of infant rhesus monkeys challenged with enteropathogenic Escherichia coli. Journal of pediatric gastroenterology and nutrition, 37(3), 273-280.
GScholar	Brutsaert, P., Jungeblut, C. W., & Knox, A. (1946). Attempts to propagate murine poliomyelitis virus on various intestinal bacteria and protozoa. Proceedings of the Society for Experimental Biology and Medicine, 61(3), 265-268.
GScholar	Burgos-Rodriguez, A. G. (2011). Zoonotic diseases of primates. Veterinary Clinics: Exotic Animal Practice, 14(3), 557-575.
GScholar	Cardoso, I. R., De Lima, C. S., Dos Reis, R. B., Pinto, A. C. A., Pissinatti, T., Kugelmeier, T., ... & Santos, H. L. C. (2024). Occurrence of free-living amoebae in non-human primate gut. Tropical Medicine and Infectious Disease, 9(5), 108.
GScholar	Carrera Silva, E.A., Puyssegur, J., & Errasti, A.E. (2025). Coevolutionary interplay: Helminths-trained immunity and its impact on the rise of inflammatory diseases. eLife, 14:e105393. https://doi.org/10.7554/eLife.105393
GScholar	Carrillo-Bilbao, G., Martin-Solano, S., & Saegerman, C. (2021). Zoonotic blood-borne pathogens in non-human primates in the neotropical region: a systematic review. Pathogens, 10(8), 1009.
GScholar	Carvalho, V. M., Vanstreels, R. E., Paula, C. D., Kolesnikovas, C. K., Ramos, M. C. C., Coutinho, S. D., ... & Catão-Dias, J. L. (2014). Nasal, oral and rectal microbiota of Black lion tamarins (Leontopithecus chrysopygus). Brazilian journal of microbiology, 45, 1531-1539.
GScholar	Castañeda, S., Paniz-Mondolfi, A., & Ramírez, J. D. (2022). Detangling the crosstalk between Ascaris, Trichuris and gut microbiota: what´ s next?. Frontiers in cellular and infection microbiology, 12, 852900.
GScholar	Chang PV, Hao L, Offermanns S, Medzhitov R (2014) The microbial metabolite butyrate regulates intestinal macrophage function via histone deacetylase inhibition. Proc Natl Acad Sci USA 111:2247-2252. https://doi.org/10.1073/pnas.1322269111
GScholar	Chapman, C. A., Gillespie, T. R., & Goldberg, T. L. (2005). Primates and the ecology of their infectious diseases: how will anthropogenic change affect host‐parasite interactions?. Evolutionary Anthropology: Issues, News, and Reviews: Issues, News, and Reviews, 14(4), 134-144.
GScholar	Chaves, A., del Carmen Villalobos-Segura, M., Ayala, J. R. S., Chaves, Ó. M., Bicca-Marques, J. C., Solórzano-García, B., ... & Gutiérrez-Espeleta, G. A. (2024). Neotropical Primates and humans: risk of bidirectional parasite transmission and disease sharing in fragmented and pristine landscapes. Ecology of wildlife diseases in the Neotropics, 213-253.
GScholar	Chege, M. N., Ferretti, P., Webb, S., Macharia, R. W., Obiero, G., Kamau, J., ... & Archie, E. A. (2025). Eukaryotic composition across seasons and social groups in the gut microbiota of wild baboons. Animal Microbiome, 7(1), 70.
GScholar	Chen, H., Shi, J., Tang, C., Xu, J., Li, B., Wang, J., ... & Lu, S. (2024). CHIKV infection drives shifts in the gastrointestinal microbiome and metabolites in rhesus monkeys. Microbiome, 12(1), 161..
GScholar	Chen, H., Wang, J., Ding, K., Xu, J., Yang, Y., Tang, C., ... & Liu, H. (2024). Gastrointestinal microbiota and metabolites possibly contribute to distinct pathogenicity of SARS-CoV-2 proto or its variants in rhesus monkeys. Gut Microbes, 16(1), 2334970
GScholar	Cheng HY, Ning MX, Chen DK, Ma WT (2019) Interactions between the gut microbiota and the host innate immune response against pathogens. Front Immunol 10:607. https://doi.org/10.3389/fimmu.2019.00607
GScholar	Chhetala, S. (2022). Gastrointestinal parasites in human and rhesus monkey of Nilbarahi area, Bhaktapur, Nepal (Doctoral dissertation, Department of Zoology).
GScholar	Cibot, M., Guillot, J., Lafosse, S., Bon, C., Seguya, A., & Krief, S. (2015). Nodular worm infections in wild non-human primates and humans living in the Sebitoli area (Kibale National Park, Uganda): do high spatial proximity favor zoonotic transmission?. PLoS neglected tropical diseases, 9(10), e0004133.
GScholar	Clayton JB, Gomez A, Amato K et al (2018) The gut microbiome of nonhuman primates: Lessons in ecology and evolution. Am J Primatol 80:e22867. https://doi.org/10.1002/ajp.22867
GScholar	Clayton, J. B., Shields‐Cutler, R. R., Hoops, S. L., Al‐Ghalith, G. A., Sha, J. C., Johnson, T. J., & Knights, D. (2019). Bacterial community structure and function distinguish gut sites in captive red‐shanked doucs (Pygathrix nemaeus). American journal of primatology, 81(10-11), e22977.
GScholar	Cogswell, F. (2007). Parasites of non-human primates. Flynn’s parasites of laboratory animals, 2, 693-743.
GScholar	Cohen, D. W., & Goldman, H. M. (1960). Oraldisease in primates.
GScholar	Cooper, P., Walker, A. W., Reyes, J., Chico, M., Salter, S. J., Vaca, M., & Parkhill, J. (2013). Patent human infections with the whipworm, Trichuris trichiura, are not associated with alterations in the faecal microbiota. PloS one, 8(10), e76573.
GScholar	Corbett II, P. B. (2021). A Pilot Study of Gastro-Intestinal Parasites in Two US Captive Free-Ranging Lemur Populations (Master's thesis, The University of North Carolina at Charlotte).
GScholar	Correa, F., Torti, V., Spiezio, C., Checcucci, A., Modesto, M., Borruso, L., ... & Sandri, C. (2021). I Like the Way You Eat It: the possible environmental drivers of Lemur (Indri indri) Gut Microbiome and Mycobiome. In 11° Convegno Nazionale della Ricerca nei Parchi.
GScholar	Cortés, A., Peachey, L. E., Jenkins, T. P., Scotti, R., & Cantacessi, C. (2019). Helminths and microbes within the vertebrate gut–not all studies are created equal. Parasitology, 146(11), 1371-1378.
GScholar	Costello EK, Lauber CL, Hamady M et al (2009) Bacterial community variation in human body habitats across space and time. Science 326:1694-1697. https://doi.org/10.1126/science.1177486
Web of Science	Crakes KR, Jiang G (2019) Gut microbiome alterations during HIV/SIV infection: Implications for HIV cure. Front Microbiol 10:1104. https://doi.org/10.3389/fmicb.2019.01104
GScholar	Cui, W., Hull, L., Zizzo, A., Wang, L., Lin, B., Zhai, M., & Xiao, M. (2023). The gut microbiome changes in wild type and IL-18 knockout mice after 9.0 Gy total body irradiation. Animal Microbiome, 5(1), 42.
Web of Science	D’arc, M., Furtado, C., Siqueira, J. D., Seuánez, H. N., Ayouba, A., Peeters, M., & Soares, M. A. (2018). Assessment of the gorilla gut virome in association with natural simian immunodeficiency virus infection. Retrovirology, 15(1), 19.
GScholar	da Silva Barbosa, A., Bastos, O. M. P., Uchôa, C. M. A., Pissinatti, A., Ferreira Filho, P. R., Dib, L. V., ... & Amendoeira, M. R. R. (2015). Isolation and maintenance of Balantidium coli (Malmsteim, 1857) cultured from fecal samples of pigs and non-human primates. Veterinary Parasitology, 210(3-4), 240-245.
GScholar	Dai, Q., Ding, J., Cui, X., Zhu, Y., Chen, H., & Zhu, L. (2023). Beyond bacteria: Reconstructing microorganism connections and deciphering the predicted mutualisms in mammalian gut metagenomes. Ecology and Evolution, 13(2), e9829.
Web of Science	Dallas JW, Warne RW (2023) Captivity and animal microbiomes: Potential roles of microbiota for influencing animal conservation. Microb Ecol 85:820-838. https://doi.org/10.1007/s00248-022-01991-0
GScholar	Davies, R. (2012). SIV gives the virome a boost. Nature Reviews Microbiology, 10(12).
GScholar	Davoust, B., Levasseur, A., & Mediannikov, O. (2018). Studies of nonhuman primates: key sources of data on zoonoses and microbiota. New Microbes and New Infections, 26, S104-S108.
GScholar	Degnan, P. H., Pusey, A. E., Lonsdorf, E. V., Goodall, J., Wroblewski, E. E., Wilson, M. L., ... & Ochman, H. (2012). Factors associated with the diversification of the gut microbial communities within chimpanzees from Gombe National Park. Proceedings of the National Academy of Sciences, 109(32), 13034-13039.
GScholar	Dehority, B. A. (1986). Protozoa of the digestive tract of herbivorous mammals. International Journal of Tropical Insect Science, 7(3), 279-296.
GScholar	Delahoy, M. J., Wodnik, B., McAliley, L., Penakalapati, G., Swarthout, J., Freeman, M. C., & Levy, K. (2018). Pathogens transmitted in animal feces in low-and middle-income countries. International journal of hygiene and environmental health, 221(4), 661-676.
GScholar	Deng, X., Li, H., Wu, A., He, J., Mao, X., Dai, Z., ... & Luo, Y. (2025). Composition, Influencing Factors, and Effects on Host Nutrient Metabolism of Fungi in Gastrointestinal Tract of Monogastric Animals. Animals, 15(5), 710.
GScholar	Devaux, C. A., Mediannikov, O., Medkour, H., & Raoult, D. (2019). Infectious disease risk across the growing human-non human primate interface: a review of the evidence. Frontiers in public health, 7, 305..
GScholar	Dheeb BI (2014) Immunohistochemical study of tumor necrosis factor-alpha (TNF- α) expression in lung, liver, and spleen during aspergillosis infection. BMC Genomics 15: P71. https://doi.org/10.1186/1471-2164-15-s2-p71
GScholar	Dib, L., da Silva, B., Correa, L., Pissinatti, A., Moreira, S., Tavares, M. C., ... & Barbosa, A. (2025). Diversity of the Amoebozoa and Ciliophora Groups in Non-Human Primates Kept Ex Situ and in Their Handlers in Different Institutions in Brazil. Pathogens, 14(1), 56.
GScholar	Dillon, S. M., Frank, D. N., & Wilson, C. C. (2016). The gut microbiome and HIV-1 pathogenesis: a two-way street. Aids, 30(18), 2737-2751.
GScholar	Dinarello CA (1997) Proinflammatory and anti-inflammatory cytokines as mediators in the pathogenesis of septic shock. Chest 112:321S-329S. https://doi.org/10.1378/chest.112.6_Supplement.321S
GScholar	Dobell, C. (1933). Researches on the Intestinal Protozoa of Monkeys and Man: V. The Endolimax of Macaques. Parasitology, 25(4), 436-467
GScholar	Domer JE, Domer JE (1988) Intragastric colonization of infant mice with Candida albicans induces systemic immunity demonstrable upon challenge as adults. J Infect Dis 157:950-958. https://doi.org/10.1093/infdis/157.5.950
GScholar	dos Santos Miranda, T., Schiffler, F. B., D'arc, M., Moreira, F. R. R., Cosentino, M. A. C., Coimbra, A., ... & Santos, A. F. A. (2023). Metagenomic analysis reveals novel dietary-related viruses in the gut virome of marmosets hybrids (Callithrix jacchus x Callithrix penicillata), Brazil. Virus Research, 325, 199017.
GScholar	Dos Santos, C. S., de Jesus, V. L. T., McIntosh, D., Carreiro, C. C., Batista, L. C. O., do Bomfim Lopes, B., ... & Lopes, C. W. G. (2017). Morphological, ultrastructural, and molecular characterization of intestinal tetratrichomonads isolated from non-human primates in southeastern Brazil. Parasitology research, 116(9), 2479-2488..
GScholar	Dubey, J. P., Markovits, J. E., & Killary, K. A. (2002). Cryptosporidium muris-like infection in stomach of cynomolgus monkeys (Macaca fascicularis). Veterinary pathology, 39(3), 363-371
GScholar	Dubik, M., Pilecki, B., & Moeller, J. B. (2022). Commensal intestinal protozoa—underestimated members of the gut microbial community. Biology, 11(12), 1742.
GScholar	Dye, J. M., Herbert, A. S., Kuehne, A. I., Barth, J. F., Muhammad, M. A., Zak, S. E., ... & Pratt, W. D. (2012). Postexposure antibody prophylaxis protects nonhuman primates from filovirus disease. Proceedings of the National Academy of Sciences, 109(13), 5034-5039.
GScholar	Edwards, R. A., Vega, A. A., Norman, H. M., Ohaeri, M., Levi, K., Dinsdale, E. A., ... & Dutilh, B. E. (2019). Global phylogeography and ancient evolution of the widespread human gut virus crAssphage. Nature microbiology, 4(10), 1727-1736
Web of Science	Elizaldi, S. R., Verma, A., Walter, K. A., Rolston, M., Dinasarapu, A. R., Durbin-Johnson, B. P., ... & Iyer, S. S. (2019). Rectal microbiome composition correlates with humoral immunity to HIV-1 in vaccinated rhesus macaques. Msphere, 4(6), 10-1128.
GScholar	Ellis, R. J., Bruce, K. D., Jenkins, C., Stothard, J. R., Ajarova, L., Mugisha, L., & Viney, M. E. (2013). Comparison of the distal gut microbiota from people and animals in Africa. PloS one, 8(1), e54783.
GScholar	Elsheikha, H. M., Regan, C. S., & Clark, C. G. (2018). Novel Entamoeba findings in nonhuman primates. Trends in parasitology, 34(4), 283-294.
GScholar	Engelenburg, H. J., Lucassen, P. J., Sarafian, J. T., Parker, W., & Laman, J. D. (2022). Multiple sclerosis and the microbiota: Progress in understanding the contribution of the gut microbiome to disease. Evolution, medicine, and public health, 10(1), 277-294.
GScholar	Ericsen AJ, Lauck M, Mohns MS et al (2016) Microbial translocation and inflammation occur in hyperacute immunodeficiency virus infection and compromise host control of virus replication. PLoS Pathog 12:e1006048. https://doi.org/10.1371/journal.ppat.1006048
GScholar	Esposito, A. M., Esposito, M. M., & Ptashnik, A. (2022). Phylogenetic diversity of animal oral and gastrointestinal viromes useful in surveillance of zoonoses. Microorganisms, 10(9), 1815..
GScholar	Estes, J. D., Wong, S. W., & Brenchley, J. M. (2018). Nonhuman primate models of human viral infections. Nature Reviews Immunology, 18(6), 390-404.
GScholar	Evans, G. B., Tyler, P. C., & Schramm, V. L. (2018). Immucillins in infectious diseases. ACS infectious diseases, 4(2), 107-117
Web of Science	Fakharian F, Thirugnanam S, Welsh DA et al (2023) The role of gut dysbiosis in the loss of intestinal immune cell functions and viral pathogenesis. Microorganisms 11:1849. https://doi.org/10.3390/microorganisms11071849
GScholar	Fekete, E., Allain, T., Siddiq, A., Sosnowski, O., & Buret, A. G. (2021). Giardia spp. and the gut microbiota: dangerous liaisons. Frontiers in microbiology, 11, 618106.
GScholar	Feng C, Jin C, Liu K, Yang Z (2023) Microbiota-derived short chain fatty acids: Their role and mechanisms in viral infections. Biomed and Pharmacother 160:114414. https://doi.org/10.1016/j.biopha.2023.114414
GScholar	Filyk HA, Osborne LC (2016) The multibiome: The intestinal ecosystem’s influence on immune homeostasis, health, and disease. EBioMedicine 13:114414. 10.1016/j.ebiom.2016.10.007
GScholar	Flynn, J. K., Ortiz, A. M., Herbert, R., & Brenchley, J. M. (2023). Host genetics and environment shape the composition of the gastrointestinal microbiome in nonhuman primates. Microbiology Spectrum, 11(1), e02139-22.
GScholar	Focà, A., Liberto, M. C., Quirino, A., Marascio, N., Zicca, E., & Pavia, G. (2015). Gut inflammation and immunity: what is the role of the human gut virome?. Mediators of Inflammation, 2015(1), 326032.
GScholar	Follmer, C. (2020). Viral infection-induced gut dysbiosis, neuroinflammation, and α-synuclein aggregation: updates and perspectives on COVID-19 and neurodegenerative disorders. ACS chemical neuroscience, 11(24), 4012-4016..
GScholar	Frias, L., & MacIntosh, A. J. (2020). Global diversity and distribution of soil-transmitted helminths in monkeys. In Neglected Diseases in Monkeys: From the Monkey-Human Interface to One Health (pp. 291-322). Cham: Springer International Publishing.
GScholar	Frias, L., Hasegawa, H., Chua, T. H., Sipangkui, S., Stark, D. J., Salgado-Lynn, M., ... & MacIntosh, A. J. (2021). Parasite community structure in sympatric Bornean primates. International Journal for Parasitology, 51(11), 925-933.
GScholar	Garber, P. A., Mallott, E. K., Porter, L. M., & Gomez, A. (2019). The gut microbiome and metabolome of saddleback tamarins (Leontocebus weddelli): Insights into the foraging ecology of a small‐bodied primate. American journal of primatology, 81(10-11), e23003.
GScholar	García-Sánchez, A. M., Miller, A. Z., Caldeira, A. T., & Cutillas, C. (2022). Bacterial communities from Trichuris spp. A contribution to deciphering the role of parasitic nematodes as vector of pathogens. Acta Tropica, 226, 106277.
GScholar	Gause, W. C., & Maizels, R. M. (2016). Macrobiota—helminths as active participants and partners of the microbiota in host intestinal homeostasis. Current opinion in microbiology, 32, 14-18.
GScholar	Ghai, R. R., Simons, N. D., Chapman, C. A., Omeja, P. A., Davies, T. J., Ting, N., & Goldberg, T. L. (2014). Hidden population structure and cross-species transmission of whipworms (Trichuris sp.) in humans and non-human primates in Uganda. PLoS Neglected Tropical Diseases, 8(10), e3256.
GScholar	Giacomin, P., Agha, Z., & Loukas, A. (2016). Helminths and intestinal flora team up to improve gut health. Trends in parasitology, 32(9), 664-666.
GScholar	Gogarten, J. F., Calvignac‐Spencer, S., Nunn, C. L., Ulrich, M., Saiepour, N., Nielsen, H. V., ... & Noll, A. (2020). Metabarcoding of eukaryotic parasite communities describes diverse parasite assemblages spanning the primate phylogeny. Molecular ecology resources, 20(1), 204-215.
GScholar	Gogarten, J. F., Davies, T. J., Benjamino, J., Gogarten, J. P., Graf, J., Mielke, A., ... & Calvignac-Spencer, S. (2018). Factors influencing bacterial microbiome composition in a wild non-human primate community in Taï National Park, Côte d’Ivoire. The ISME journal, 12(10), 2559-2574.
GScholar	Gomez, A., Petrzelkova, K., Yeoman, C. J., Vlckova, K., Mrázek, J., Koppova, I., ... & Leigh, S. R. (2015). Gut microbiome composition and metabolomic profiles of wild western lowland gorillas (Gorilla gorilla gorilla) reflect host ecology. Molecular ecology, 24(10), 2551-2565.
GScholar	Gong, X., Chen, T. W., Zieger, S. L., Bluhm, C., Heidemann, K., Schaefer, I., ... & Scheu, S. (2018). Phylogenetic and trophic determinants of gut microbiota in soil oribatid mites. Soil Biology and Biochemistry, 123, 155-164.
GScholar	Gou W, Fu Y, Yue L et al (2021) Gut microbiota, inflammation, and molecular signatures of host response to infection. J Genet Genom 48:792-802. https://doi.org/10.1016/j.jgg.2021.04.002
GScholar	Greene, L. K., & McKenney, E. A. (2018). The inside tract: The appendicular, cecal, and colonic microbiome of captive aye‐ayes. American Journal of Physical Anthropology, 166(4), 960-967.
GScholar	Greene, L. K., Williams, C. V., Junge, R. E., Mahefarisoa, K. L., Rajaonarivelo, T., Rakotondrainibe, H., ... & Drea, C. M. (2020). A role for gut microbiota in host niche differentiation. The ISME Journal, 14(7), 1675-1687.
GScholar	Groves, H. T., Cuthbertson, L., James, P., Moffatt, M. F., Cox, M. J., & Tregoning, J. S. (2018). Respiratory disease following viral lung infection alters the murine gut microbiota. Frontiers in immunology, 9, 182
GScholar	Gu S, Chen Y, Wu Z et al (2020) Alterations of the gut microbiota in patients with coronavirus disease 2019 or H1N1 influenza. Clin Infect Dis 71:2669-2678. https://doi.org/10.1093/cid/ciaa709
GScholar	Guo, Y., Garber, P. A., Yang, Y., Wang, S., & Zhou, J. (2024). The conservation implications of the gut microbiome for protecting the critically endangered gray snub-nosed monkey (Rhinopithecus brelichi). Animals, 14(13), 1917.
GScholar	Gupta, R. K., Mlcochova, P., Pelchen-Matthews, A., Petit, S. J., Mattiuzzo, G., Pillay, D., ... & Towers, G. J. (2009). Simian immunodeficiency virus envelope glycoprotein counteracts tetherin/BST-2/CD317 by intracellular sequestration. Proceedings of the National Academy of Sciences, 106(49), 20889-20894
GScholar	Guse, K., Sharma, A., Weyenberg, E., Davison, S., Ma, Y., Choi, Y., ... & Gomez, A. (2023). Regular consumption of lacto-fermented vegetables has greater effects on the gut metabolome compared with the microbiome. Gut Microbiome, 4, e11.
GScholar	Haak BW, Littmann ER, Chaubard JL et al (2018) Impact of gut colonization with butyrate-producing microbiota on respiratory viral infection following allo-HCT. Blood 131:2978-2986. https://doi.org/10.1182/blood-2018-01-828996
GScholar	Hacquard, S., Garrido-Oter, R., González, A., Spaepen, S., Ackermann, G., Lebeis, S., ... & Schulze-Lefert, P. (2015). Microbiota and host nutrition across plant and animal kingdoms. Cell host & microbe, 17(5), 603-616.
GScholar	Hamad, I., Keita, M. B., Peeters, M., Delaporte, E., Raoult, D., & Bittar, F. (2014). Pathogenic eukaryotes in gut microbiota of western lowland gorillas as revealed by molecular survey. Scientific reports, 4(1), 6417.
Web of Science	Handley, S. A., Thackray, L. B., Zhao, G., Presti, R., Miller, A. D., Droit, L., ... & Virgin, H. W. (2012). Pathogenic simian immunodeficiency virus infection is associated with expansion of the enteric virome. Cell, 151(2), 253-266.
GScholar	Hanya, G., Tackmann, J., Sawada, A., Lee, W., Pokharel, S. S., de Castro Maciel, V. G., ... & Ushida, K. (2020). Fermentation ability of gut microbiota of wild Japanese macaques in the highland and lowland Yakushima: In vitro fermentation assay and genetic analyses. Microbial ecology, 80(2), 459-474.
GScholar	Hart, B. L., & Hart, L. A. (2018). How mammals stay healthy in nature: the evolution of behaviours to avoid parasites and pathogens. Philosophical Transactions of the Royal Society B: Biological Sciences, 373(1751), 20170205.
GScholar	Hegner, R. (1928). The evolutionary significance of the protozoan parasites of monkeys and man. The Quarterly Review of Biology, 3(2), 225-244.
GScholar	Hegner, R. (1934). Intestinal protozoa of chimpanzees. American Journal of Epidemiology, 19(2), 480-501.
GScholar	HEGNER, R. W. (1924). The relations between a carnivorous diet and mammalian infections with intestinal protozoa. American Journal of Epidemiology, 4(4), 393-400
GScholar	Helenbrook, W. D., Stehman, S. V., Shields, W. M., & Whipps, C. M. (2017). Association of anthropogenic disturbances and intestinal parasitism in ecuadorian mantled howler monkeys, Alouatta palliata aequatorialis. Folia primatologica, 88(3), 307-322.
GScholar	Henriquez, M. C., Hamou, H., Churcher, J., Hass, J., Romero Morales, S., Jack, K. M., ... & Melin, A. D. (2024). Gastrointestinal Parasites in Wild Capuchins (Cebus imitator): Insights From Morphology, Infection Patterns, and Progress in Molecular Identification. International Journal of Primatology, 1-26.
GScholar	​​Hernández‐Rodríguez, D., Vásquez‐Aguilar, A. A., Serio‐Silva, J. C., Rebollar, E. A., & Azaola‐Espinosa, A. (2019). Molecular detection of Bifidobacterium spp. in faeces of black howler monkeys (Alouatta pigra). Journal of Medical Primatology, 48(2), 99-105.
GScholar	Herrera, J. P., Chakraborty, D., Rushmore, J., Altizer, S., & Nunn, C. (2019). The changing ecology of primate parasites: Insights from wild‐captive comparisons. American Journal of Primatology, 81(7), e22991.
GScholar	Hicks, A. L., Lee, K. J., Couto-Rodriguez, M., Patel, J., Sinha, R., Guo, C., ... & Williams, B. L. (2018). Gut microbiomes of wild great apes fluctuate seasonally in response to diet. Nature communications, 9(1), 1786.
Web of Science	Hirao LA, Grishina I, Bourry O et al (2014) Early mucosal sensing of SIV infection by paneth cells induces IL-1β production and initiates gut epithelial disruption. PLoS Pathog 10:e1004311. https://doi.org/10.1371/journal.ppat.1004311
GScholar	Hoffmann C, Dollive S, Grunberg S et al (2013) Archaea and fungi of the human gut microbiome: Correlations with diet and bacterial residents. PLoS One 8:e66019. https://doi.org/10.1371/journal.pone.0066019
GScholar	Holt, C. C., Del Campo, J., & Keeling, P. J. (2024). Source and variation of the amazing live Sea-Monkey microbiome. PloS one, 19(8), e0308763.
GScholar	Hua, S., Latha, K., Marlin, R., Benmeziane, K., Bossevot, L., Langlois, S., ... & Cavarelli, M. (2024). Intestinal immunological events of acute and resolved SARS-CoV-2 infection in non-human primates. Mucosal Immunology, 17(1), 25-40
GScholar	Huang, X., Li, H., Zhang, L., Zhang, X., Cheng, S., Yan, Y., ... & Ran, J. (2024). Comparative Analysis of Gut Microbiota Between Wild and Captive Guizhou Snub‐Nosed Monkey (Rhinopithecus brelichi). Ecology and Evolution, 14(12), e70690.
GScholar	Huang, X., Li, H., Zhang, X., Shaochuan, C., Yan, Y., Yang, W., ... & Jingcheng, R. (2024). The Comparative Study on Intestinal Parasites of Rhinopithecus brelichi and Macaca thibetana in Fanjingshan. Ye Sheng Dong Wu Xue Bao= Chinese Journal of Wildlife, 45(4), 744.
GScholar	Huffman, M. A., & Caton, J. M. (2001). Self-induced increase of gut motility and the control of parasitic infections in wild chimpanzees. International Journal of Primatology, 22(3), 329-346.
GScholar	Hunter-Barnett, S., & Viney, M. (2024). Gut protozoa of wild rodents–a meta-analysis. Parasitology, 151(6), 594-605.
GScholar	Hunter, P. (2013). The secret garden's gardeners: research increasingly appreciates the crucial role of gut viruses for human health and disease. EMBO reports, 14(8), 683-685.
GScholar	Hurle, G. R., Brainard, J., & Tyler, K. M. (2023). Microbiome diversity is a modifiable virulence factor for cryptosporidiosis. Virulence, 14(1), 2273004.
GScholar	Ilík, B. V. High-throughput sequencing as a tool for studying strongylid nematode communities in primates.
GScholar	Ilík, V., Kreisinger, J., Modrý, D., Schwarz, E. M., Tagg, N., Mbohli, D., ... & Pafčo, B. (2023). High diversity and sharing of strongylid nematodes in humans and great apes co-habiting an unprotected area in Cameroon. PLOS Neglected Tropical Diseases, 17(8), e0011499.
GScholar	Issa, R. A. G. A. A. (2014). Non-pathogenic protozoa. Int. J. Pharm. Pharm. Sci, 6(12), 30-40
GScholar	Jaax, N. K., Davis, K. J., Geisbert, T. J., Vogel, P., Jaax, G. P., Topper, M., & Jahrling, P. B. (1996). Lethal experimental infection of rhesus monkeys with Ebola-Zaire (Mayinga) virus by the oral and conjunctival route of exposure. Archives of Pathology and Laboratory Medicine, 120(2), 140-155.
GScholar	James, S. A., Parker, A., Purse, C., Telatin, A., Baker, D., Holmes, S., ... & Carding, S. R. (2022). The cynomolgus macaque intestinal mycobiome is dominated by the Kazachstania genus and K. pintolopesii species. Journal of Fungi, 8(10), 1054.
GScholar	Janiak, M. C. (2016). Digestive enzymes of human and nonhuman primates. Evolutionary Anthropology: Issues, News, and Reviews, 25(5), 253-266.
Web of Science	Jasinska AJ, Apetrei C, Pandrea I (2023) Walk on the wild side: SIV infection in African non-human primate hosts—from the field to the laboratory. Front Immunol 13:1060985. https://doi.org/10.3389/fimmu.2022.1060985
GScholar	Jenkins, T. P., Pritchard, D. I., Tanasescu, R., Telford, G., Papaiakovou, M., Scotti, R., ... & Cantacessi, C. (2021). Experimental infection with the hookworm, Necator americanus, is associated with stable gut microbial diversity in human volunteers with relapsing multiple sclerosis. Bmc Biology, 19(1), 74.
GScholar	Jia, T., Chang, W. S., Marcelino, V. R., Zhao, S., Liu, X., You, Y., ... & Zhang, C. (2022). Characterization of the gut microbiome and resistomes of wild and zoo-captive macaques. Frontiers in Veterinary Science, 8, 778556.
GScholar	Jiang, H., Chen, W., Su, L., Huang, M., Lin, L., Su, Q., ... & Chen, J. (2020). Impact of host intraspecies genetic variation, diet, and age on bacterial and fungal intestinal microbiota in tigers. MicrobiologyOpen, 9(7), e1050.
Web of Science	Johnson SD, Pilli N, Yu J et al (2024) Dual role for microbial short-chain fatty acids in modifying SIV disease trajectory following anti-α4β7 antibody administration. Ann Med 56:2315224. https://doi.org/10.1080/07853890.2024.2315224
GScholar	Johnson-Delaney, C. A. (2009). Parasites of captive nonhuman primates. Veterinary Clinics: Exotic Animal Practice, 12(3), 563-581.
GScholar	Johnson, A. L., Keesler, R. I., Lewis, A. D., Reader, J. R., & Laing, S. T. (2022). Common and not-so-common pathologic findings of the gastrointestinal tract of rhesus and cynomolgus macaques. Toxicologic pathology, 50(5), 638-659.
GScholar	Jones‐Engel, L., Engel, G. A., Schillaci, M. A., Froehlich, J., Paputungan, U., & Kyes, R. C. (2004). Prevalence of enteric parasites in pet macaques in Sulawesi, Indonesia. American Journal of Primatology, 62(2), 71-82.
GScholar	Kalashnikova, V. A., Egorova, T. P., Demerchyan, A. V., Polyakova, V. I., Lenshina, Y. I., Ilyazyants, D. A., & Arshba, I. M. (2024). Gut microbiota and bacterial associations in monkeys with gastrointestinal diseases in the setting of helminth infestation. Veterinary Science Today, 154.
GScholar	Kalema-Zikusoka, G., Rothman, J. M., & Fox, M. T. (2005). Intestinal parasites and bacteria of mountain gorillas (Gorilla beringei beringei) in Bwindi Impenetrable National Park, Uganda. Primates, 46(1), 59-63.
GScholar	Kalkeri, Raj, et al. "Changes in the gut microbiome community of nonhuman primates following radiation injury." BMC microbiology 21.1 (2021): 93.
GScholar	Kanj, A. N., & Skalski, J. H. (2024). Gut mycobiome and asthma. Journal of Fungi, 10(3), 192.
GScholar	Kaup, F. J., Mätz-Rensing, K., Kuhn, E. M., Hünerbein, P., Stahl-Hennig, C., & Hunsmann, G. (1998). Gastrointestinal pathology in rhesus monkeys with experimental SIV infection. Pathobiology, 66(3-4), 159-164.
GScholar	Keita, M. B., Hamad, I., & Bittar, F. (2014). Looking in apes as a source of human pathogens. Microbial pathogenesis, 77, 149-154.
GScholar	Kessel, J. F. (1929). Effect of Milk, Lactose and Lactic Acid on Intestinal Bacteria and Protozoa. Proceedings of the Society for Experimental Biology and Medicine, 27(2), 113-118
GScholar	Khadem, S., Berry, D., & Al-Khlifeh, E. (2024). Climate influences the gut eukaryome of wild rodents in the Great Rift Valley of Jordan. Parasites & Vectors, 17(1), 358.
GScholar	Kim, C. C., Yarovinsky, F., Lerche, N. W., McCune, J. M., & Loke, P. N. (2012). Therapeutic Helminth Infection of Macaques with Idiopathic Chronic Diarrhea Alters the Inflammatory Signature and Mucosal Microbiota of the Colon.
GScholar	Klain, V., Maestri, S., & Bicca-Marques, J. C. (2024). Landscape structure influences the eukaryome of a folivorous-frugivorous primate. Studies on Neotropical Fauna and Environment, 1-8.
GScholar	Klaus, A., Strube, C., Röper, K. M., Radespiel, U., Schaarschmidt, F., Nathan, S., ... & Zimmermann, E. (2018). Fecal parasite risk in the endangered proboscis monkey is higher in an anthropogenically managed forest environment compared to a riparian rain forest in Sabah, Borneo. PLoS One, 13(4), e0195584.
GScholar	Knezevich, M. (1998). Geophagy as a therapeutic mediator of endoparasitism in a free‐ranging group of rhesus macaques (Macaca mulatta). American Journal of Primatology, 44(1), 71-82.
GScholar	Kodio, A., Menu, E., & Ranque, S. (2020). Eukaryotic and prokaryotic microbiota interactions. Microorganisms, 8(12), 2018.
GScholar	Köster, P. C., Martínez-Nevado, E., González, A., Abelló-Poveda, M. T., Fernández-Bellon, H., de la Riva-Fraga, M., ... & Carmena, D. (2022). Intestinal protists in captive non-human primates and their handlers in six European zoological gardens. Molecular evidence of zoonotic transmission. Frontiers in veterinary science, 8, 819887.
GScholar	Kowarsky, M., Vlaminck, I. D., Okamoto, J., Neff, N. F., LeBreton, M., Nwobegabay, J., ... & Quake, S. R. (2018). Cell-free DNA reveals potential zoonotic reservoirs in non-human primates. BioRxiv, 481093.
GScholar	Kreisinger, J., Bastien, G., Hauffe, H. C., Marchesi, J., & Perkins, S. E. (2015). Interactions between multiple helminths and the gut microbiota in wild rodents. Philosophical Transactions of the Royal Society B: Biological Sciences, 370(1675), 20140295.
GScholar	Kuhn, E. M., Mätz‐Rensing, K., Stahl‐Hennig, C., Makoschey, B., Hunsmann, G., & Kaup, F. J. (1997). Intestinal Manifestations of Experimental SIV‐Infection in Rhesus Monkeys (Macaca mulatta): A Histological and Ultrastructural Study. Journal of Veterinary Medicine, Series B, 44(1‐10), 501-512.
GScholar	Kuntz, R. E. (1982). Significant infections in primate parasitology. Journal of Human Evolution, 11(3), 185-194.
GScholar	Kuziel, G. A., & Rakoff-Nahoum, S. (2022). The gut microbiome. Current Biology, 32(6), R257-R264.
GScholar	Lagier, J. C., Million, M., Hugon, P., Armougom, F., & Raoult, D. (2012). Human gut microbiota: repertoire and variations. Frontiers in cellular and infection microbiology, 2, 136.
GScholar	Lai, G. C., Tan, T. G., & Pavelka, N. (2019). The mammalian mycobiome: a complex system in a dynamic relationship with the host. Wiley Interdisciplinary Reviews: Systems Biology and Medicine, 11(1), e1438.
GScholar	Landsoud-Soukate, J., Tutin, C. E. G., & Fernandez, M. (1995). Intestinal parasites of sympatric gorillas and chimpanzees in the Lope Reserve, Gabon. Annals of Tropical Medicine & Parasitology, 89(1), 73-79.
GScholar	Langda, Suo, et al. "Diversity and composition of rumen bacteria, fungi, and protozoa in goats and sheep living in the same high-altitude pasture." Animals 10.2 (2020): 186
GScholar	Lappan, R., Classon, C., Kumar, S., Singh, O. P., De Almeida, R. V., Chakravarty, J., ... & Blackwell, J. M. (2019). Meta-taxonomic analysis of prokaryotic and eukaryotic gut flora in stool samples from visceral leishmaniasis cases and endemic controls in Bihar State India. PLoS Neglected Tropical Diseases, 13(9), e0007444.
GScholar	Laschke, M. W., & Menger, M. D. (2016). The gut microbiota: a puppet master in the pathogenesis of endometriosis?. American journal of obstetrics and gynecology, 215(1), 68-e1.
Web of Science	Lavinder TR, Fachko DN, Stanton J et al (2022) Effects of early antiretroviral therapy on the composition and diversity of the fecal microbiome of SIV-infected rhesus macaques (Macaca mulatta). Comp Med 72:287-297. https://doi.org/10.30802/AALAS-CM-22-000020
GScholar	Lavrinienko, A., Scholier, T., Bates, S. T., Miller, A. N., & Watts, P. C. (2021). Defining gut mycobiota for wild animals: a need for caution in assigning authentic resident fungal taxa. Animal microbiome, 3(1), 75.
GScholar	Lepczyńska, M., Białkowska, J., Dzika, E., Piskorz-Ogórek, K., & Korycińska, J. (2017). Blastocystis: how do specific diets and human gut microbiota affect its development and pathogenicity?. European Journal of Clinical Microbiology & Infectious Diseases, 36(9), 1531-1540.
GScholar	Lerner, A., Matthias, T., & Aminov, R. (2017). Potential effects of horizontal gene exchange in the human gut. Frontiers in immunology, 8, 1630.
GScholar	Leung, J. M., & Loke, P. N. (2013). A role for IL-22 in the relationship between intestinal helminths, gut microbiota and mucosal immunity. International journal for parasitology, 43(3-4), 253-257.
GScholar	Levecke, B. (2010). The importance of gastrointestinal protozoa in captive non-human primates (Doctoral dissertation, Ghent University).
GScholar	Levecke, B., Dorny, P., Geurden, T., Vercammen, F., & Vercruysse, J. (2007). Gastrointestinal protozoa in non-human primates of four zoological gardens in Belgium. Veterinary Parasitology, 148(3-4), 236-246.
GScholar	Ley, R. E., Lozupone, C. A., Hamady, M., Knight, R., & Gordon, J. I. (2008). Worlds within worlds: evolution of the vertebrate gut microbiota. Nature Reviews Microbiology, 6(10), 776-788.
GScholar	Li FX, Wang MH, Wang JP et al (2019a) Alterations to the gut microbiota and their correlation with inflammatory factors in chronic kidney disease. Front Cell Infect Microbiol 9:206. https://doi.org/10.3389/fcimb.2019.00206
GScholar	Li N, Ma WT, Pang M et al (2019c) The commensal microbiota and viral infection: A comprehensive review. Front Immunol 10:1551. https://doi.org/10.3389/fimmu.2019.01551
GScholar	Li, D., Xia, W., Cui, X., Zhao, M., Huang, K., Wang, X., ... & Zhu, L. (2023). The putatively high‐altitude adaptation of macaque monkeys: Evidence from the fecal metabolome and gut microbiome. Evolutionary Applications, 16(10), 1708-1720.
GScholar	Li, F., McClain, C. J., & Feng, W. (2019). Microbiome dysbiosis and alcoholic liver disease. Liver research, 3(3-4), 218-226.
GScholar	Li, H. Z., Li, N., Wang, J. J., Li, H., Huang, X., Guo, L., ... & Liu, L. D. (2020). Dysbiosis of gut microbiome affecting small intestine morphology and immune balance: a rhesus macaque model. Zoological Research, 41(1), 20.
GScholar	Li, H., Zhang, L., Zong, F., Tian, B., Chen, X., & Wang, H. (2025). Microbiome‐Metabolomics Analysis of the Impacts of Balantidium Coli Infection in Rhesus Monkeys (Macaca mulatta). Journal of Medical Primatology, 54(2), e70013.
GScholar	Li, Q. R., Wang, C. Y., Tang, C., He, Q., Li, N., & Li, J. S. (2013). Reciprocal interaction between intestinal microbiota and mucosal lymphocyte in cynomolgus monkeys after alemtuzumab treatment. American Journal of Transplantation, 13(4), 899-910..
GScholar	Li, Q., Wang, C., Tang, C., He, Q., & Li, J. (2014). Lymphocyte depletion after alemtuzumab induction disrupts intestinal fungal microbiota in cynomolgus monkeys. Transplantation, 98(9), 951-959.
GScholar	Li, Q., Wang, C., Tang, C., He, Q., Li, N., & Li, J. (2014). Dysbiosis of gut fungal microbiota is associated with mucosal inflammation in Crohn’s disease. Journal of clinical gastroenterology, 48(6), 513-523.
GScholar	Li, S. X., Armstrong, A. J., Neff, C. P., Shaffer, M., Lozupone, C. A., & Palmer, B. E. (2016). Complexities of gut microbiome dysbiosis in the context of HIV infection and antiretroviral therapy. Clinical Pharmacology & Therapeutics, 99(6), 600-611
GScholar	Lima MT, Andrade AC dos SP, Oliveira GP et al (2019) Virus and microbiota relationships in humans and other mammals: An evolutionary view. Hum Microb J 11:100050. https://doi.org/10.1016/j.humic.2018.11.001
GScholar	Lind, A. (2025). Evolution and ecology of commensal gut protists: recent advances. Current Opinion in Genetics & Development, 94, 102382.
GScholar	Lind, A. L., McDonald, N. A., Gerrick, E. R., Bhatt, A. S., & Pollard, K. S. (2025). Contiguous and complete assemblies of Blastocystis gut microbiome–associated protists reveal evolutionary diversification to host ecology. Genome Research, 35(6), 1377-1390.
GScholar	Liu, J., Zou, Q., Li, D., Wang, T., & Han, J. (2025). Gut bacterial and fungal communities of François’ langur (Trachypithecus francoisi) changed coordinate to different seasons. Frontiers in Microbiology, 16, 1547955.
GScholar	Liu, N.N., Jiao, N., Tan, J.C. et al. (2022). Multi-kingdom microbiota analyses identify bacterial–fungal interactions and biomarkers of colorectal cancer across cohorts. Nat Microbiol, 7:238–250. https://doi.org/10.1038/s41564-021-01030-7
GScholar	Lopes, S., Calegaro‐Marques, C., Klain, V., Chaves, Ó. M., & Bicca‐Marques, J. C. (2022). Necropsies disclose a low helminth parasite diversity in periurban howler monkeys. American Journal of Primatology, 84(1), e23346.
GScholar	Lv L, Gu S, Jiang H et al (2021) Gut mycobiota alterations in patients with COVID-19 and H1N1 infections and their associations with clinical features. Commun Biol 4:480. https://doi.org/10.1038/s42003-021-02036-x
GScholar	Ma, P., Mu, W., Wang, Y., Liu, Y., Zou, Y., Pan, H., ... & Wang, S. (2025). Gut Microbiome Signatures Reflect Within-Host Subtype Diversity of Blastocystis in Non-Human Primates. bioRxiv, 2025-02
GScholar	Majewska, A. A., Huang, T., Han, B., & Drake, J. M. (2021). Predictors of zoonotic potential in helminths. Philosophical Transactions of the Royal Society B, 376(1837), 20200356.
GScholar	Manara, S., Asnicar, F., Beghini, F., Bazzani, D., Cumbo, F., Zolfo, M., ... & Segata, N. (2019). Microbial genomes from non-human primate gut metagenomes expand the primate-associated bacterial tree of life with over 1000 novel species. Genome biology, 20(1), 299.
GScholar	Mangwana, N. (2020). The in vitro faecal evaluation of prebiotic effects of rooibos phenolic compounds on the gut microbiota of vervet monkeys (Chlorocebus pygerythrus) (Doctoral dissertation, Cape Peninsula University of Technology).
Web of Science	Mann, A. E., Mazel, F., Lemay, M. A., Morien, E., Billy, V., Kowalewski, M., ... & Parfrey, L. W. (2020, March). What shapes the non-human primate gut microbiome? Insights from microbial eukaryotes. In AMERICAN JOURNAL OF PHYSICAL ANTHROPOLOGY (Vol. 171, pp. 173-173). 111 RIVER ST, HOBOKEN 07030-5774, NJ USA: WILEY.
GScholar	Marchesi, J. R. (2010). Prokaryotic and eukaryotic diversity of the human gut. Advances in applied microbiology, 72, 43-62.
GScholar	Martinez-Mota, R. (2015). The effects of habitat disturbance, host traits, and host physiology on patterns of gastrointestinal parasite infection in black howler monkeys (Alouatta pigra). University of Illinois at Urbana-Champaign.
GScholar	Mason, B., Piel, A. K., Modrý, D., Petrželková, K. J., Stewart, F. A., & Pafčo, B. (2022). Association of human disturbance and gastrointestinal parasite infection of yellow baboons in western Tanzania. Plos one, 17(1), e0262481.
GScholar	McCord, A. I., Chapman, C. A., Weny, G., Tumukunde, A., Hyeroba, D., Klotz, K., ... & Goldberg, T. L. (2014). Fecal microbiomes of non‐human primates in Western Uganda reveal species‐specific communities largely resistant to habitat perturbation. American journal of primatology, 76(4), 347-354.
Web of Science	McDew-White, M., Lee, E., Premadasa, L. S., Alvarez, X., Okeoma, C. M., & Mohan, M. (2023). Cannabinoids modulate the microbiota–gut–brain axis in HIV/SIV infection by reducing neuroinflammation and dysbiosis while concurrently elevating endocannabinoid and indole-3-propionate levels. Journal of Neuroinflammation, 20(1), 62.
GScholar	McKenna P, Hoffmann C, Minkah N et al (2008) The macaque gut microbiome in health, lentiviral infection, and chronic enterocolitis. PLoS Pathog 4:e20. https://doi.org/10.1371/journal.ppat.0040020
GScholar	McKenney, E. A. (2017). Comparative analysis of the gut microbiome in lemurs (Order: Primates) (Doctoral dissertation, Duke University).
GScholar	McKenzie, V. J., Song, S. J., Delsuc, F., Prest, T. L., Oliverio, A. M., Korpita, T. M., ... & Knight, R. (2017). The effects of captivity on the mammalian gut microbiome. Integrative and comparative biology, 57(4), 690-704.
GScholar	McManus, N., Holmes, S. M., Louis Jr, E. E., Johnson, S. E., Baden, A. L., & Amato, K. R. (2021). The gut microbiome as an indicator of habitat disturbance in a Critically Endangered lemur. BMC ecology and evolution, 21(1), 222.
GScholar	Medkour, H., Amona, I., Akiana, J., Laidoudi, Y., Davoust, B., Bitam, I., ... & Mediannikov, O. (2021). Bacterial infections in humans and nonhuman primates from Africa: expanding the knowledge. The Yale journal of biology and medicine, 94(2), 227.
GScholar	Medkour, H., Amona, I., Laidoudi, Y., Davoust, B., Bitam, I., Levasseur, A., ... & Mediannikov, O. (2020). Parasitic infections in African humans and non-human primates. Pathogens, 9(7), 561.
GScholar	Mendoza, A. P., Muñoz-Maceda, A., Ghersi, B. M., De La Puente, M., Zariquiey, C., Cavero, N., ... & Rosenbaum, M. H. (2024). Diversity and prevalence of zoonotic infections at the animal-human interface of primate trafficking in Peru. Plos one, 19(2), e0287893.
GScholar	Menu, E., Davoust, B., Mediannikov, O., Akiana, J., Mulot, B., Diatta, G., ... & Bittar, F. (2021). Occurrence of ten protozoan enteric pathogens in three non-human primate populations. Pathogens, 10(3), 280.
GScholar	Metzger, S. (2015). Gastrointestinal helminthic parasites of habituated wild chimpanzees (Pan troglodytes verus) in the Taï NP, Côte d’Ivoire− including characterization of cultured helminth developmental stages using genetic markers (Doctoral dissertation).
GScholar	Mezouar, S., Chantran, Y., Michel, J., Fabre, A., Dubus, J. C., Leone, M., ... & Vitte, J. (2018). Microbiome and the immune system: From a healthy steady-state to allergy associated disruption. Human Microbiome Journal, 10, 11-20.
GScholar	Mills S, Shanahan F, Stanton C et al (2013) Movers and shakers: Influence of bacteriophages in shaping the mammalian gut microbiota. Gut Microbes 4:4-16. https://doi.org/10.4161/gmic.22371
GScholar	Mirzaei MK, Maurice CF (2017) Ménage à trois in the human gut: Interactions between host, bacteria and phages. Nat Rev Microbiol 15:397-408. https://doi.org/10.1038/nrmicro.2017.30
GScholar	Moeller, A. H. (2017). The shrinking human gut microbiome. Current opinion in microbiology, 38, 30-35.
GScholar	Moelling, K. (2020). Viruses more friends than foes. Electroanalysis, 32(4), 669-673.
Web of Science	Montero BK, Uddin W, Schwensow N et al (2021) Evidence of MHC class I and II influencing viral and helminth infection via the microbiome in a non-human primate. PLoS Pathog 17:e1009675. https://doi.org/10.1371/journal.ppat.1009675
GScholar	Murillo Corrales, S. T. (2022). Social relationships: key to gut microbiome composition in wild redfronted lemurs?.
Web of Science	Murillo, T., Schneider, D., Fichtel, C., & Daniel, R. (2022). Dietary shifts and social interactions drive temporal fluctuations of the gut microbiome from wild redfronted lemurs. ISME communications, 2(1), 3.
GScholar	Mutani, A., Rhynd, K., & Brown, G. (2003). A preliminary investigation on the gastrointestinal helminths of the Barbados green monkey, Cercopithecus aethiops sabaeus. Revista do Instituto de Medicina Tropical de São Paulo, 45, 193-195.
GScholar	Mutoni, J. D. A., Coutelier, J. P., Rujeni, N., Mutesa, L., & Cani, P. D. (2022). Possible interactions between malaria, helminthiases and the gut microbiota: a short review. Microorganisms, 10(4), 721.
GScholar	N'da, K. M., Dahourou, L. D., Gbati, O. B., & Alambedji, R. B. (2021). Diversity and prevalence of gastrointestinal parasites with zoonotic potential of Green Monkeys in Bandia Reserve in Senegal.
GScholar	N’da, K. M., Dahourou, L. D., Ndiaye, P. I., Lindshield, S., Gbati, O. B., & Traore, A. (2022). Gastrointestinal parasites of baboons (Papio papio) in Niokolo-Koba National Park, Senegal. Open Veterinary Journal, 12(4), 481-488.
GScholar	Nagpal, R., Neth, B. J., Wang, S., Mishra, S. P., Craft, S., & Yadav, H. (2020). Gut mycobiome and its interaction with diet, gut bacteria and alzheimer's disease markers in subjects with mild cognitive impairment: A pilot study. EBioMedicine, 59.
GScholar	Narat, V., Guillot, J., Pennec, F., Lafosse, S., Grüner, A. C., Simmen, B., ... & Krief, S. (2015). Intestinal helminths of wild bonobos in forest-savanna mosaic: Risk assessment of cross-species transmission with local people in the Democratic Republic of the Congo. EcoHealth, 12(4), 621-633.
GScholar	Narat, V., Salmona, M., Kampo, M., Heyer, T., Rachik, A. S., Mercier-Delarue, S., ... & Giles-Vernick, T. (2023). Higher convergence of human-great ape enteric eukaryotic viromes in central African forest than in a European zoo: A One Health analysis. Nature Communications, 14(1), 3674.
GScholar	Nath, B. G., Islam, S., & Chakraborty, A. (2012). Prevalence of parasitic infection in captive non human primates of Assam State Zoo, India. Veterinary World, 5(10).
GScholar	Neutra, M. R. (1980). Prokaryotic-eukaryotic cell junctions: attachment of spirochetes and flagellated bacteria to primate large intestinal cells. Journal of ultrastructure research, 70(2), 186-203.
GScholar	Newman, T. M., Shively, C. A., Register, T. C., Appt, S. E., Yadav, H., Colwell, R. R., ... & Cook, K. L. (2021). Diet, obesity, and the gut microbiome as determinants modulating metabolic outcomes in a non-human primate model. Microbiome, 9(1), 100.
GScholar	Nguélé, A. T., Mozzicafreddo, M., Chen, H., Piersanti, A., Salum, S. S., Ali, S. M., ... & Miceli, C. (2024). Trichuris trichiura infection is associated with changes in gut microbiome composition and function among women of reproductive age from Pemba, Tanzania. Frontiers in Tropical Diseases, 5, 1276210.
GScholar	Nishida, A. H., & Ochman, H. (2018). Rates of gut microbiome divergence in mammals. Molecular ecology, 27(8), 1884-1897.
GScholar	Nishida, A. H., & Ochman, H. (2019). A great-ape view of the gut microbiome. Nature reviews genetics, 20(4), 195-206.
GScholar	Nunn, C. L., & Dokey, A. T. W. (2006). Ranging patterns and parasitism in primates. Biology letters, 2(3), 351-354.
GScholar	Nunn, C. L., Altizer, S., Jones, K. E., & Sechrest, W. (2003). Comparative tests of parasite species richness in primates. The American Naturalist, 162(5), 597-614.
GScholar	Nunn, C. L., Brezine, C., Jolles, A. E., & Ezenwa, V. O. (2014). Interactions between micro-and macroparasites predict microparasite species richness across primates. The American Naturalist, 183(4), 494-505.
GScholar	Obanda, V. O. (2015). Effects of habitat overlap on helminth transmission between sympatric baboons, vervet monkeys and ungulates in Amboseli ecosystem, Kenya (Doctoral dissertation, University of Nairobi).
GScholar	Obanda, V., Maingi, N., Muchemi, G., Ng’ang’a, C. J., Angelone, S., & Archie, E. A. (2019). Infection dynamics of gastrointestinal helminths in sympatric non-human primates, livestock and wild ruminants in Kenya. PloS one, 14(6), e0217929.
GScholar	Ochman, H., Worobey, M., Kuo, C. H., Ndjango, J. B. N., Peeters, M., Hahn, B. H., & Hugenholtz, P. (2010). Evolutionary relationships of wild hominids recapitulated by gut microbial communities. PLoS biology, 8(11), e1000546.
GScholar	Ohwaki, K., Hungate, R. E., Lotter, L., Hofmann, R. R., & Maloiy, G. (1974). Stomach fermentation in East African colobus monkeys in their natural state. Applied Microbiology, 27(4), 713-723
Web of Science	Olwenyi, O. A., Johnson, S. D., Bidokhti, M., Thakur, V., Pandey, K., Thurman, M., ... & Byrareddy, S. N. (2022). Systems biology analyses reveal enhanced chronic morphine distortion of gut-brain interrelationships in simian human immunodeficiency virus infected rhesus macaques. Frontiers in Neuroscience, 16, 1001544.
GScholar	Orkin, J. D., Campos, F. A., Myers, M. S., Cheves Hernandez, S. E., Guadamuz, A., & Melin, A. D. (2019). Seasonality of the gut microbiota of free-ranging white-faced capuchins in a tropical dry forest. The ISME journal, 13(1), 183-196.
GScholar	Pace, F., Carvalho, B. M., Zanotto, T. M., Santos, A., Guadagnini, D., Silva, K. L., ... & Saad, M. J. A. (2018). Helminth infection in mice improves insulin sensitivity via modulation of gut microbiota and fatty acid metabolism. Pharmacological research, 132, 33-46.
GScholar	Pafčo, B., Benavides, J. A., Pšenková-Profousová, I., Modrý, D., Červená, B., Shutt, K. A., ... & Petrželková, K. J. (2017). Do habituation, host traits and seasonality have an impact on protist and helminth infections of wild western lowland gorillas?. Parasitology Research, 116(12), 3401-3410.
GScholar	Pafčo, B., Čížková, D., Kreisinger, J., Hasegawa, H., Vallo, P., Shutt, K., ... & Modrý, D. (2018). Metabarcoding analysis of strongylid nematode diversity in two sympatric primate species. Scientific Reports, 8(1), 5933.
GScholar	Pandrea I, Brooks K, Desai RP et al (2022) I’ve looked at gut from both sides now: Gastrointestinal tract involvement in the pathogenesis of SARS-CoV-2 and HIV/SIV infections. Front Immunol 13:899559. https://doi.org/10.3389/fimmu.2022.899559
GScholar	Parfrey, L. W., Walters, W. A., Lauber, C. L., Clemente, J. C., Berg-Lyons, D., Teiling, C., ... & Knight, R. (2014). Communities of microbial eukaryotes in the mammalian gut within the context of environmental eukaryotic diversity. Frontiers in microbiology, 5, 298.
GScholar	Park, M. D. (2020). Macrophages: a Trojan horse in COVID-19?. Nature reviews immunology, 20(6), 351-351..
GScholar	Patouillat, L., Hambuckers, A., Adi Subrata, S., Garigliany, M., & Brotcorne, F. (2024). Zoonotic pathogens in wild Asian primates: a systematic review highlighting research gaps. Frontiers in Veterinary Science, 11, 1386180.
GScholar	Peachey, L. E., Jenkins, T. P., & Cantacessi, C. (2017). This gut ain’t big enough for both of us. Or is it? Helminth–microbiota interactions in veterinary species. Trends in parasitology, 33(8), 619-632.
GScholar	Pebsworth, P. A., Archer, C. E., Appleton, C. C., & Huffman, M. A. (2012). Parasite transmission risk from geophagic and foraging behavior in chacma baboons. American Journal of Primatology, 74(10), 940-947.
GScholar	Pedersen, A. B., Altizer, S., Poss, M., Cunningham, A. A., & Nunn, C. L. (2005). Patterns of host specificity and transmission among parasites of wild primates. International journal for parasitology, 35(6), 647-657.
GScholar	Pereira Gonçalves, G. H., Roratto, P. A., de Souza Júnior, J. C., Souza, S. S., Peruchi, A. R., Dutra Nunes, A. J., ... & Greinert-Goulart, J. A. Diversity of Gastrointestinal Parasites and Molecular Characterization of Giardia Duodenalis in Free-Living and Captivity Howler Monkeys (Alouatta Guariba Clamitans) in Southern Brazil. Available at SSRN 4565156.
GScholar	Petrželková, K. J., Uwamahoro, C., Pafčo, B., Červená, B., Samaš, P., Mudakikwa, A., ... & Modrý, D. (2021). Heterogeneity in patterns of helminth infections across populations of mountain gorillas (Gorilla beringei beringei). Scientific Reports, 11(1), 10869.
GScholar	Pierre, J. F., Phillips, G. J., Chandra, L. C., Rendina, D. N., Thomas-Gosain, N. F., Lubach, G. R., ... & Gosain, A. (2021). Lyticase facilitates mycobiome resolution without disrupting microbiome fidelity in primates. Journal of Surgical Research, 267, 336-341.
Web of Science	Ponte R, Mehraj V, Ghali P et al (2016) Reversing gut damage in HIV infection: Using non-human primate models to instruct clinical research. EBioMedicine 4:40-49. https://doi.org/10.1016/j.ebiom.2016.01.028
GScholar	Poulsen, C. S., & Stensvold, C. R. (2016). Systematic review on Endolimax nana: a less well studied intestinal ameba. Tropical parasitology, 6(1), 8-29
GScholar	Prommi, A., Prombutara, P., Watthanakulpanich, D., Adisakwattana, P., Kusolsuk, T., Yoonuan, T., ... & Chaisiri, K. (2020). Intestinal parasites in rural communities in Nan Province, Thailand: changes in bacterial gut microbiota associated with minute intestinal fluke infection. Parasitology, 147(9), 972-984.
GScholar	Qin, X., Han, J., Xi, L., Zhao, L., Li, Z., Cui, Y., & Hao, J. (2025). Multi-omics insights into the response of the gut microbiota and metabolites to albendazole deworming in captive Rhinopithecus brelichi. Frontiers in Microbiology, 16, 1581483.
GScholar	Que, T., Pang, X., Huang, H., Chen, P., Wei, Y., Hua, Y., ... & Hu, Y. (2022). Comparative gut microbiome in Trachypithecus leucocephalus and other primates in Guangxi, China, based on metagenome sequencing. Frontiers in Cellular and Infection Microbiology, 12, 872841.
GScholar	Quiroga-González, C., Cardenas, L. A. C., Ramírez, M., Reyes, A., González, C., & Stevenson, P. R. (2021). Monitoring the variation in the gut microbiota of captive woolly monkeys related to changes in diet during a reintroduction process. Scientific reports, 11(1), 6522.
GScholar	Raehtz KD, Barrenäs F, Xu C et al (2020) African green monkeys avoid SIV disease progression by preventing intestinal dysfunction and maintaining mucosal barrier integrity. PLoS Pathog 16:e1008333. https://doi.org/10.1371/journal.ppat.1008333
GScholar	Raehtz, K. D., Pandrea, I., & Apetrei, C. (2025). It's all in the gut: the central role of the gut and microbiome in preventing disease progression in simian immunodeficiency viruses infected African nonhuman primates. Current Opinion in HIV and AIDS, 20(2), 124-132.
GScholar	Ramanan, V., Mechery, S., & Sarkar, I. N. (2021). Diet and Domestication Drive Evolution of the Gut Holobiome. bioRxiv, 2021-10.
GScholar	Ramayo-Caldas, Y., Prenafeta-Boldú, F., Zingaretti, L. M., Gonzalez-Rodriguez, O., Dalmau, A., Quintanilla, R., & Ballester, M. (2020). Gut eukaryotic communities in pigs: diversity, composition and host genetics contribution. Animal microbiome, 2(1), 18.
GScholar	Ravasi, D. F., O’Riain, M. J., Davids, F., & Illing, N. (2012). Phylogenetic evidence that two distinct Trichuris genotypes infect both humans and non-human primates.
GScholar	Regan, C. S., Yon, L., Hossain, M., & Elsheikha, H. M. (2014). Prevalence of Entamoeba species in captive primates in zoological gardens in the UK. PeerJ, 2, e492..
GScholar	Reisler, R. B., Zeng, X., Schellhase, C. W., Bearss, J. J., Warren, T. K., Trefry, J. C., ... & Cardile, A. P. (2018). Ebola virus causes intestinal tract architectural disruption and bacterial invasion in non-human primates. Viruses, 10(10), 513.
GScholar	Remfry, J. (1978). The incidence, pathogenesis and treatment of helminth infections in rhesus monkeys (Macaca mulatta). Laboratory animals, 12(4), 213-218.
GScholar	Ren, T., Grieneisen, L. E., Alberts, S. C., Archie, E. A., & Wu, M. (2016). Development, diet and dynamism: longitudinal and cross‐sectional predictors of gut microbial communities in wild baboons. Environmental microbiology, 18(5), 1312-1325.
GScholar	Rhee, S. H., Pothoulakis, C., & Mayer, E. A. (2009). Principles and clinical implications of the brain–gut–enteric microbiota axis. Nature reviews Gastroenterology & hepatology, 6(5), 306-314.
GScholar	Rivaldi, C. L. (2022). Microbiomes of Long-Tailed Macaques in Southeast Asia: Prokaryotic and Eukaryotic Interactions. University of Notre Dame.
GScholar	Robinson, C. M., & Pfeiffer, J. K. (2014). Viruses and the microbiota. Annual review of virology, 1(1), 55-69
GScholar	Rocafort, M., Noguera-Julian, M., Rivera, J., Pastor, L., Guillén, Y., Langhorst, J., ... & Paredes, R. (2019). Evolution of the gut microbiome following acute HIV-1 infection. Microbiome, 7(1), 73.
GScholar	Rondon Robayo, S. Y. (2023). Prevalence and molecular characterisation of intestinal parasites infecting non-human primates in natural and captive conditions.
GScholar	Rondón, S., Cavallero, S., Link, A., González, C., & D'Amelio, S. (2025). Intestinal parasites infecting free-ranging primates in Colombia: Morphological and molecular evidence. International Journal for Parasitology: Parasites and Wildlife, 26, 101047.
GScholar	Rondón, S., Cavallero, S., Renzi, E., Link, A., González, C., & D’Amelio, S. (2021). Parasites of free-ranging and captive American primates: a systematic review. Microorganisms, 9(12), 2546.
Web of Science	Roy K, Agarwal S, Banerjee R et al (2021) COVID-19 and gut immunomodulation. World J Gastroenterol 27:7925. https://doi.org/10.3748/wjg.v27.i46.7925.
GScholar	Ruch, T. C. (1959). Diseases of laboratory primates.
GScholar	Rudolph, K., Schneider, D., Fichtel, C., Daniel, R., Heistermann, M., & Kappeler, P. M. (2022). Drivers of gut microbiome variation within and between groups of a wild Malagasy primate. Microbiome, 10(1), 28.
GScholar	Rushmore, J., Bisanzio, D., & Gillespie, T. R. (2017). Making new connections: insights from primate–parasite networks. Trends in Parasitology, 33(7), 547-560.
GScholar	Sá, L. C. E. F., da Silva, E. M. L., Morais, C. V. F., de Castro, L. F., Rocha, C. R. R., Maldonade, I. R., & Machado, E. R. (2023). Prevalence of enteroparasites in primates kept at the Brasília Zoo, Brazil. Research, Society and Development, 12(5), e27112541739-e27112541739.
GScholar	Sabey, K. A., Castro, A., Song, S. J., Knight, R., & Ezenwa, V. O. (2024). Anthelmintic Treatment Reveals Sex‐Dependent Worm–Gut Microbiota Interactions. Parasite Immunology, 46(12), e70000.
GScholar	Sadoughi, B., Anzà, S., Defolie, C., & Manin, V. (2022). from primates. Animal behavior and parasitism, 35.
GScholar	Safika, S., Indrawati, A., Afif, U., Hidayat, R., & Sunartatie, T. (2023). Metagenomic analysis of mycobiome in wild and captivity Sumatran orangutans (Pongo abelii). Journal of Advanced Veterinary and Animal Research, 10(2), 228.
GScholar	Samartino, S., Christie, D., Penna, A., Sicotte, P., Ting, N., & Wikberg, E. (2024). Social network dynamics, infant loss, and gut microbiota composition in female Colobus vellerosus during time periods with alpha male challenges. Primates, 65(4), 299-309.
GScholar	SANCHEZ, Diana, et al. Parasitism-induced changes in microbial eukaryotes of Peruvian alpaca gastrointestinal tract. Life, 2024, 14.2: 187.
GScholar	Sang, J., Zhuang, D., Zhang, T., Wu, Q., Yu, J., & Zhang, Z. (2022). Convergent and divergent age patterning of gut microbiota diversity in humans and nonhuman primates. Msystems, 7(4), e01512-21.
GScholar	Sarkar, A., Harty, S., Johnson, K. V. A., Moeller, A. H., Archie, E. A., Schell, L. D., ... & Burnet, P. W. (2020). Microbial transmission in animal social networks and the social microbiome. Nature ecology & evolution, 4(8), 1020-1035.
GScholar	Sasseville, V. G., & Diters, R. W. (2008). Impact of infections and normal flora in nonhuman primates on drug development. ILAR journal, 49(2), 179-190.
GScholar	Saturday, T., & van Doremalen, N. (2023). Pathogenesis of severe acute respiratory syndrome coronavirus-2 in nonhuman primates. Current Opinion in Virology, 63, 101375.
GScholar	Sawaswong, V., Chanchaem, P., Kemthong, T., Warit, S., Chaiprasert, A., Malaivijitnond, S., & Payungporn, S. (2023). Alteration of gut microbiota in wild-borne long-tailed macaques after 1-year being housed in hygienic captivity. Scientific Reports, 13(1), 5842.
GScholar	Sawaswong, V., Chanchaem, P., Khamwut, A., Praianantathavorn, K., Kemthong, T., Malaivijitnond, S., & Payungporn, S. (2020). Oral-fecal mycobiome in wild and captive cynomolgus macaques (Macaca fascicularis). Fungal Genetics and Biology, 144, 103468.
GScholar	Sawaswong, V., Fahsbender, E., Altan, E., Kemthong, T., Deng, X., Malaivijitnond, S., ... & Delwart, E. (2019). High diversity and novel enteric viruses in fecal viromes of healthy wild and captive Thai cynomolgus macaques (Macaca fascicularis). Viruses, 11(10), 971.
GScholar	Scanlan, P. D., Stensvold, C. R., Rajilić-Stojanović, M., Heilig, H. G., De Vos, W. M., O'Toole, P. W., & Cotter, P. D. (2014). The microbial eukaryote Blastocystis is a prevalent and diverse member of the healthy human gut microbiota. FEMS microbiology ecology, 90(1), 326-330.
GScholar	Schnorr, S. L., Hofman, C. A., Netshifhefhe, S. R., Duncan, F. D., Honap, T. P., Lesnik, J., & Lewis, C. M. (2019). Taxonomic features and comparisons of the gut microbiome from two edible fungus-farming termites (Macrotermes falciger; M. natalensis) harvested in the Vhembe district of Limpopo, South Africa. BMC microbiology, 19(1), 164.
GScholar	Schulz, D., Qablan, M. A., Profousova-Psenkova, I., Vallo, P., Fuh, T., Modrý, D., ... & Fliegerová, K. (2018). Anaerobic fungi (class Neocallimastigomycetes) in the gastrointestinal tract of gorillas: an adaptation to a high-fibrous diet. International Journal of Primatology.
GScholar	Schuster, F. L., & Visvesvara, G. S. (2004). Amebae and ciliated protozoa as causal agents of waterborne zoonotic disease. Veterinary parasitology, 126(1-2), 91-120.
GScholar	Seelbinder B, Chen J, Brunke S et al (2020) Antibiotics create a shift from mutualism to competition in human gut communities with a longer-lasting impact on fungi than bacteria. Microbiome 8:1-20. https://doi.org/10.1186/s40168-020-00899-6
Web of Science	Sestak, K. (2018). Non-human primate models of enteric viral infections. Viruses, 10(10), 544.
GScholar	Seth, A., Ourmanov, I., Kuroda, M. J., Schmitz, J. E., Carroll, M. W., Wyatt, L. S., ... & Letvin, N. L. (1998). Recombinant modified vaccinia virus Ankara–simian immunodeficiency virus gag pol elicits cytotoxic T lymphocytes in rhesus monkeys detected by a major histocompatibility complex class I/peptide tetramer. Proceedings of the National Academy of Sciences, 95(17), 10112-10116
Web of Science	Sharma, A. K., Pafčo, B., Vlčková, K., Červená, B., Kreisinger, J., Davison, S., ... & Gomez, A. (2019). Mapping gastrointestinal gene expression patterns in wild primates and humans via fecal RNA-seq. BMC genomics, 20(1), 493.
GScholar	Shi N, Li N, Duan X, Niu H (2017) Interaction between the gut microbiome and mucosal immune system. Mil Med Res 4:1-7. https://doi.org/10.1186/s40779-017-0122-9
Web of Science	Siddiqui S, Bao D, Doyle-Meyers L et al (2020) Alterations of the gut bacterial microbiota in rhesus macaques with SIV infection and on short- or long-term antiretroviral therapy. Sci Rep 10:19056. https://doi.org/10.1038/s41598-020-76145-8
Web of Science	Sindberg, G. M., Callen, S. E., Banerjee, S., Meng, J., Hale, V. L., Hegde, R., ... & Buch, S. (2019). Morphine potentiates dysbiotic microbial and metabolic shifts in acute SIV infection. Journal of neuroimmune pharmacology, 14(2), 200-214.
GScholar	Sirima, C., Bizet, C., Hamou, H., Červená, B., Lemarcis, T., Esteban, A., ... & Locatelli, S. (2021). Soil-transmitted helminth infections in free-ranging non-human primates from Cameroon and Gabon. Parasites & Vectors, 14(1), 354.
GScholar	Smejkalová, P., Petrželková, K. J., Pomajbíková, K., Modrý, D., & Čepička, I. (2012). Extensive diversity of intestinal trichomonads of non-human primates. Parasitology, 139(1), 92-102.
GScholar	Sokol H, Leducq V, Aschard H et al (2017) Fungal microbiota dysbiosis in IBD. Gut 66:1039-1048. https://doi.org/10.1136/gutjnl-2015-310746
GScholar	Solórzano-García, B., & Pérez-Ponce de León, G. (2018). Parasites of neotropical primates: a review. International Journal of Primatology, 39(2), 155-182.
GScholar	Springer, A., & Kappeler, P. M. (2016). Intestinal parasite communities of six sympatric lemur species at Kirindy Forest, Madagascar. Primate Biology, 3(2), 51-63.
GScholar	Srivathsan, A., Ang, A., Vogler, A. P., & Meier, R. (2016). Fecal metagenomics for the simultaneous assessment of diet, parasites, and population genetics of an understudied primate. Frontiers in Zoology, 13(1), 17.
GScholar	Stensvold, C. R. (2024). Metabarcoding in gut protozoology. Trends in Parasitology.
GScholar	Stern J, Miller G, Li X, Saxena D (2019) Virome and bacteriome: two sides of the same coin. Curr Opin Virol 37:37-43. https://doi.org/10.1016/j.coviro.2019.05.007
GScholar	Stone, A. I., Conga, D. F., & dos Santos, J. N. (2016). First assessment of helminth parasites in wild squirrel monkeys (Saimiri collinsi) in northeastern Para State, Brazil. Neotropical Primates, 23(1), 35-38.
GScholar	Stracke, K., Adisakwattana, P., Phuanukoonnon, S., Yoonuan, T., Poodeepiyasawat, A., Dekumyoy, P., ... & Jex, A. R. (2021). Field evaluation of the gut microbiome composition of pre-school and school-aged children in Tha Song Yang, Thailand, following oral MDA for STH infections. PLOS Neglected Tropical Diseases, 15(7), e0009597.
GScholar	Sui, Y., Dzutsev, A., Venzon, D., Frey, B., Thovarai, V., Trinchieri, G., & Berzofsky, J. A. (2018). Influence of gut microbiome on mucosal immune activation and SHIV viral transmission in naive macaques. Mucosal immunology, 11(4), 1219-1229.
GScholar	Sun B, Huffman MA, Li JH (2020) The gut microbiome of tibetan macaques: composition, influencing factors and function in feeding ecology. In: Li JH, Sun L, Kappeler P (eds) The behavioral ecology of the Tibetan macaque. Springer, Cham, pp 207-222
GScholar	Swaminathan, G., Citron, M., Xiao, J., Norton Jr, J. E., Reens, A. L., Topçuoğlu, B. D., ... & Hannigan, G. D. (2021). Vaccine hyporesponse induced by individual antibiotic treatment in mice and non-human primates is diminished upon recovery of the gut microbiome. Vaccines, 9(11), 1340
GScholar	Tan, X., Chai, T., Duan, J., Wu, J., Zhang, H., Li, Y., ... & Xie, P. (2021). Dynamic changes occur in the DNA gut virome of female cynomolgus macaques during aging. Microbiologyopen, 10(2), e1186.
GScholar	Tao W, Zhang G, Wang X et al (2020) Analysis of the intestinal microbiota in COVID-19 patients and its correlation with the inflammatory factor IL-18. Med Microecol 5:100023. https://doi.org/10.1016/j.medmic.2020.100023
GScholar	Teichroeb, J. A., Kutz, S. J., Parkar, U., Thompson, R. A., & Sicotte, P. (2009). Ecology of the gastrointestinal parasites of Colobus vellerosus at Boabeng‐Fiema, Ghana: Possible anthropozoonotic transmission. American Journal of Physical Anthropology: The Official Publication of the American Association of Physical Anthropologists, 140(3), 498-507.
GScholar	Teullet, S., Tilak, M. K., Magdeleine, A., Schaub, R., Weyer, N. M., Panaino, W., ... & Delsuc, F. (2023). Metagenomics uncovers dietary adaptations for chitin digestion in the gut microbiota of convergent myrmecophagous mammals. Msystems, 8(5), e00388-23.
GScholar	Thingholm, L. B., Bang, C., Rühlemann, M. C., Starke, A., Sicks, F., Kaspari, V., ... & Franke, A. (2021). Ecology impacts the decrease of Spirochaetes and Prevotella in the fecal gut microbiota of urban humans. BMC microbiology, 21(1), 276.
GScholar	Trosvik, P., de Muinck, E. J., Rueness, E. K., Fashing, P. J., Beierschmitt, E. C., Callingham, K. R., ... & Nguyen, N. (2018). Multilevel social structure and diet shape the gut microbiota of the gelada monkey, the only grazing primate. Microbiome, 6(1), 84.
GScholar	Trosvik, P., Rueness, E. K., de Muinck, E. J., Moges, A., & Mekonnen, A. (2018). Ecological plasticity in the gastrointestinal microbiomes of Ethiopian Chlorocebus monkeys. Scientific Reports, 8(1), 20.
GScholar	Ulrich, R., Böer, M., Herder, V., Spitzbarth, I., Hewicker‐Trautwein, M., Baumgärtner, W., & Wohlsein, P. (2010). Epizootic fatal amebiasis in an outdoor group of Old World monkeys. Journal of Medical Primatology, 39(3), 160-165
GScholar	Vemuri R, Shankar EM, Chieppa M et al (2020) Beyond just bacteria: Functional biomes in the gut ecosystem including virome, mycobiome, archaeome and helminths. Microorganisms 8:483. https://doi.org/10.3390/microorganisms8040483
GScholar	Ventin-Holmberg R, Saqib S, Korpela K et al (2022) The effect of antibiotics on the infant gut fungal microbiota. J Fungi 8:328. https://doi.org/10.3390/jof8040328
GScholar	Vonaesch, P., Billy, V., Mann, A. E., Morien, E., Habib, A., Collard, J. M., ... & Parfrey, L. W. (2023). The eukaryome of African children is influenced by geographic location, gut biogeography, and nutritional status. Microlife, 4, uqad033.
GScholar	Walusimbi B, Lawson MAE, Nassuuna J et al (2023) The effects of helminth infections on the human gut microbiome: A systematic review and meta-analysis. Front Microbiomes 2:1174034. https://doi.org/10.3389/frmbi.2023.1174034
GScholar	Wang, H., Yan, Y., Yi, X., Duan, Y., Wang, J., Li, S., ... & Si, W. (2019). Histopathological features and composition of gut microbiota in rhesus monkey of alcoholic liver disease. Frontiers in Microbiology, 10, 165.
GScholar	Wang, X., Wang, J., Zhou, C., Yang, S., Shen, Q., Zhang, W., & Qi, D. (2016). Viral metagenomics of fecal samples from non-human primates revealed human astrovirus in a chimpanzee, China. Gut pathogens, 8(1), 53.
GScholar	Wang, Y., & Yang, G. B. (2016). Alteration of Polymeric Immunoglobulin Receptor and Neonatal Fc Receptor Expression in the Gut Mucosa of Immunodeficiency Virus‐Infected Rhesus Macaques. Scandinavian Journal of Immunology, 83(4), 235-243
GScholar	Wang, Y., Yang, X., Zhang, M., & Pan, H. (2023). Comparative analysis of gut microbiota between wild and captive golden snub-nosed monkeys. Animals, 13(10), 1625.
GScholar	Wei, Z. Y., Rao, J. H., Tang, M. T., Zhao, G. A., Li, Q. C., Wu, L. M., ... & Chen, J. H. (2022). Characterization of changes and driver microbes in gut microbiota during healthy aging using a captive monkey model. Genomics, proteomics & bioinformatics, 20(2), 350-365.
GScholar	Weinstein, S. B., Stephens, W. Z., Greenhalgh, R., Round, J. L., & Dearing, M. D. (2022). Wild herbivorous mammals (genus Neotoma) host a diverse but transient assemblage of fungi. Symbiosis, 87(1), 45-58.
GScholar	Wells, K., Gibson, D. I., Clark, N. J., Ribas, A., Morand, S., & McCallum, H. I. (2018). Global spread of helminth parasites at the human–domestic animal–wildlife interface. Global Change Biology, 24(7), 3254-3265.
GScholar	Wenrich, D. H. (1935). Host-parasite relations between parasitic protozoa and their hosts. Proceedings of the American Philosophical Society, 75(7), 605-650.
GScholar	Wenz-Muecke, A., Sithithaworn, P., Petney, T. N., & Taraschewski, H. (2013). Human contact influences the foraging behaviour and parasite community in long-tailed macaques. Parasitology, 140(6), 709-718.
GScholar	Wenz, A., Heymann, E. W., Petney, T. N., & Taraschewski, H. F. (2010). The influence of human settlements on the parasite community in two species of Peruvian tamarin. Parasitology, 137(4), 675-684.
GScholar	Westall, F. C. (2006). Molecular mimicry revisited: gut bacteria and multiple sclerosis. Journal of clinical microbiology, 44(6), 2099-2104.
Web of Science	Westreich ST, Ardeshir A, Alkan Z et al (2019) Fecal metatranscriptomics of macaques with idiopathic chronic diarrhea reveals altered mucin degradation and fucose utilization. Microbiome 7:1-17. https://doi.org/10.1186/s40168-019-0664-z
GScholar	White, R. J., & Razgour, O. (2020). Emerging zoonotic diseases originating in mammals: a systematic review of effects of anthropogenic land‐use change. Mammal review, 50(4), 336-352.
Web of Science	Wilcox, J. J., & Hollocher, H. (2018). Unprecedented symbiont eukaryote diversity is governed by internal trophic webs in a wild non-human primate. Protist, 169(3), 307-320.
GScholar	Williams, B., Landay, A., & Presti, R. M. (2016). Microbiome alterations in HIV infection a review. Cellular microbiology, 18(5), 645-651.
GScholar	Williams, C. (2020). Evolution of the primate gut microbiome (Doctoral dissertation, UCL (University College London)).
GScholar	Wills, M. O., Shields-Cutler, R. R., Brunmeier, E., Weissenborn, M., Murphy, T., Knights, D., ... & Clayton, J. B. (2022). Host species and captivity distinguish the microbiome compositions of a diverse zoo-resident non-human primate population. Diversity, 14(9), 715.
GScholar	Wren, B. T., Remis, M. J., Camp, J. W., & Gillespie, T. R. (2016). Number of grooming partners is associated with hookworm infection in wild vervet monkeys (Chlorocebus aethiops). Folia Primatologica, 87(3), 168-179.
GScholar	Wu ZA, Wang HX (2019) A systematic review of the interaction between gut microbiota and host health from a symbiotic perspective. SN Compr Clin Med 1:224-235. https://doi.org/10.1007/s42399-018-0033-4
GScholar	Wu, H., Jiang, X., Xi, Y., Ning, S., Wu, H., Xin, W., ... & Zhang, W. (2025). Genetic characterization of the marmot gut virome in high-altitude Qinghai Province and identification of novel viruses with zoonotic potential. mSphere, e00297-25.
GScholar	Xaplanteri, P., Rodis, N., & Potsios, C. (2023). Gut Microbiota Crosstalk with Resident Macrophages and Their Role in Invasive Amebic Colitis and Giardiasis. Microorganisms, 11(5), 1203.
GScholar	Xia, W., Liu, G., Wang, D., Chen, H., Zhu, L., & Li, D. (2022). Functional convergence of Yunnan snub-nosed monkey and bamboo-eating panda gut microbiomes revealing the driving by dietary flexibility on mammal gut microbiome. Computational and Structural Biotechnology Journal, 20, 685-699.
GScholar	Xu, B., Xu, W., Li, J., Dai, L., Xiong, C., Tang, X., ... & Huang, Z. (2015). Metagenomic analysis of the Rhinopithecus bieti fecal microbiome reveals a broad diversity of bacterial and glycoside hydrolase profiles related to lignocellulose degradation. BMC genomics, 16(1), 174.
GScholar	Yang, X., Wang, X., Zhang, M., Shen, Y., Teng, Y., Li, M., & Pan, H. (2024). Gut mycobiota of three Rhinopithecus species provide new insights into the association between diet and environment. Integrative Zoology.
GScholar	Yang, Y. P., Lu, Y., Yu, P. J., Liu, Q. M., Gao, C. S., Zhang, X. T., & Sun, Q. (2022). Characterization of gut microbial alterations in cynomolgus macaques during growth and maturation. Zoological Research, 43(2), 176.
GScholar	Yang, Y. P., Xu, L. B., Lu, Y., Wang, J., Nie, Y. H., & Sun, Q. (2025). Dynamic alterations in bacterial and fungal microbiome and inflammatory cytokines following SRV-8 infection in cynomolgus monkeys. Zoological Research, 46(2), 325.
GScholar	Yang, Y., Yu, M., Lu, Y., Gao, C., Sun, R., Zhang, W., ... & Sun, Q. (2024). Characterizing the rhythmic oscillations of gut bacterial and fungal communities and their rhythmic interactions in male cynomolgus monkeys. Microbiology Spectrum, 12(11), e00722-24.
GScholar	Yinda, C. K., Vanhulle, E., Conceição-Neto, N., Beller, L., Deboutte, W., Shi, C., ... & Matthijnssens, J. (2019). Gut virome analysis of Cameroonians reveals high diversity of enteric viruses, including potential interspecies transmitted viruses. MSphere, 4(1), 10-1128
GScholar	Yue, R., Chen, H., Xu, X., Xia, Y., Sun, Y., Xia, M., ... & Sun, B. (2023). Maternal and infantile gut mycobiome during the weaning period in free ranging Tibetan macaques (Macaca thibetana). Ecology and Evolution, 13(5), e10108.
GScholar	Zaiss MM, Rapin A, Lebon L et al (2015) The intestinal microbiota contributes to the ability of helminths to modulate allergic inflammation. Immunity 43:998-1010. https://doi.org/10.1016/j.immuni.2015.09.012
GScholar	Zaiss, M. M., & Harris, N. L. (2016). Interactions between the intestinal microbiome and helminth parasites. Parasite immunology, 38(1), 5-11.
GScholar	Zanzani, S. A., Gazzonis, A. L., Epis, S., & Manfredi, M. T. (2016). Study of the gastrointestinal parasitic fauna of captive non-human primates (Macaca fascicularis). Parasitology Research, 115(1), 307-312.
GScholar	Zeng, Y., Pu, Y., Niu, L. L., Deng, J. B., Zeng, D., Amato, K. R., ... & Ni, X. Q. (2022). Comparison of gastrointestinal microbiota in golden snub-nosed monkey (Rhinopithecus roxellanae), green monkey (Chlorocebus aethiops sabaeus), and ring-tailed lemur (Lemur catta) by high throughput sequencing. Global Ecology and Conservation, 33, e01946.
Web of Science	Zevin AS, McKinnon L, Burgener A, Klatt NR (2016) Microbial translocation and microbiome dysbiosis in HIV-associated immune activation. Curr Opin HIV AIDS 11:182-190. 10.1097/COH.0000000000000234
GScholar	Zhang F, Aschenbrenner D, Yoo JY, Zuo T (2022a) The gut mycobiome in health, disease, and clinical applications in association with the gut bacterial microbiome assembly. Lancet Microbe 12:e969-e983. 10.1016/S2666-5247(22)00203-8
GScholar	Zhang, C., Yu, Y., Yue, L., Chen, Y., Chen, Y., Liu, Y., ... & Xiang, Z. (2025). Gut microbiota profiles of sympatric snub-nosed monkeys and macaques in Qinghai-Tibetan Plateau show influence of phylogeny over diet. Communications Biology, 8(1), 95.
GScholar	Zhang, Q., Han, S., Liu, K., Luo, J., Lu, J., & He, H. (2019). Occurrence of selected zoonotic fecal pathogens and first molecular identification of Hafnia paralvei in wild Taihangshan macaques (Macaca mulatta tcheliensis) in China. BioMed Research International, 2019(1), 2494913
GScholar	Zhao, J., Zhou, X., Qiu, Y., & Jia, R. (2024). Characterization of the gut butyrate-producing bacteria and lipid metabolism in African green monkey as a natural host of simian immunodeficiency virus infection. AIDS, 38(11), 1617-1626
GScholar	Zhao, N., Li, M., Luo, J., Wang, S., Liu, S., Wang, S., ... & He, H. (2017). Impacts of canine distemper virus infection on the giant panda population from the perspective of gut microbiota. Scientific Reports, 7(1), 39954..
GScholar	Zhou, X. J., Wang, J., Shang, Y. J., Wang, S., Qiu, Y., & Yuan, Z. (2020). Metagenomic and Metabonomic Profiling provide insights into AIDS resistance in African Green Monkey
GScholar	Zierdt, C. H. (1988). Blastocystis hominis, a long-misunderstood intestinal parasite. Parasitology today, 4(1), 15-17.
GScholar	Zilber-Rosenberg, I., & Rosenberg, E. (2021). Microbial-driven genetic variation in holobionts. FEMS Microbiology Reviews, 45(6), fuab022.
GScholar	Zuo, T., Wu, X., Wen, W., & Lan, P. (2021). Gut microbiome alterations in COVID-19. Genomics, proteomics & bioinformatics, 19(5), 679-688.
GScholar	Zuppi M, Vatanen T, Wilson BC et al (2024) Phages modulate bacterial communities in the human gut following fecal microbiota transplantation. Res Sq: https://doi.org/10.21203/rs.3.rs-3883935/v1
